# Supplementary material for: A diazirine's central carbon is sp2-hybridized, facilitating conjugation to dye molecules
Source: Chem Sci. 2024 Dec 2;16(2):970–9. doi: 10.1039/d4sc06427e (PMC11629510; doi:10.1039/d4sc06427e)
Supplement: SC-016-D4SC06427E-s002 [file SC-016-D4SC06427E-s002.cif]

# Supplementary Information (SI) for Chemical Science.
# This journal is © The Royal Society of Chemistry 2024

####################################################################### 
# 
# This file contains crystal structure data downloaded from the 
# Cambridge Structural Database (CSD) hosted by the Cambridge 
# Crystallographic Data Centre (CCDC).
# 
# Full information about CCDC data access policies and citation 
# guidelines are available at http://www.ccdc.cam.ac.uk/access/V1 
# 
# Audit and citation data items may have been added by the CCDC. 
# Please retain this information to preserve the provenance of 
# this file and to allow appropriate attribution of the data. 
# 
#######################################################################

data_uvic1812
_database_code_depnum_ccdc_archive 'CCDC 2369820'
loop_
_audit_author_name
_audit_author_address
'Allen G. Oliver'
;Notre Dame
United States of America
;
_audit_update_record             
;
2024-07-11 deposited with the CCDC.	2024-11-26 downloaded from the CCDC.
;

_audit_creation_method           SHELXL-2018/3
_shelx_SHELXL_version_number     2018/3
_chemical_name_systematic        ?
_chemical_name_common            ?
_chemical_melting_point          ?
_chemical_formula_moiety         'C9 H7 F6 N5'
_chemical_formula_sum            'C9 H7 F6 N5'
_chemical_formula_weight         299.20

loop_
_atom_type_symbol
_atom_type_description
_atom_type_scat_dispersion_real
_atom_type_scat_dispersion_imag
_atom_type_scat_source
C C 0.0181 0.0091 'International Tables Vol C Tables 4.2.6.8 and 6.1.1.4'
H H 0.0000 0.0000 'International Tables Vol C Tables 4.2.6.8 and 6.1.1.4'
N N 0.0311 0.0180 'International Tables Vol C Tables 4.2.6.8 and 6.1.1.4'
F F 0.0727 0.0534 'International Tables Vol C Tables 4.2.6.8 and 6.1.1.4'

_space_group_crystal_system      orthorhombic
_space_group_IT_number           33
_space_group_name_H-M_alt        'P n a 21'
_space_group_name_Hall           'P 2c -2n'

_shelx_space_group_comment       
;
The symmetry employed for this shelxl refinement is uniquely defined
by the following loop, which should always be used as a source of
symmetry information in preference to the above space-group names.
They are only intended as comments.
;

loop_
_space_group_symop_operation_xyz
'x, y, z'
'-x, -y, z+1/2'
'x+1/2, -y+1/2, z'
'-x+1/2, y+1/2, z+1/2'

_cell_length_a                   10.0705(7)
_cell_length_b                   18.6804(12)
_cell_length_c                   5.7580(4)
_cell_angle_alpha                90
_cell_angle_beta                 90
_cell_angle_gamma                90
_cell_volume                     1083.20(13)
_cell_formula_units_Z            4
_cell_measurement_temperature    120(2)
_cell_measurement_reflns_used    9871
_cell_measurement_theta_min      4.73
_cell_measurement_theta_max      72.54

_exptl_crystal_description       block
_exptl_crystal_colour            colorless
_exptl_crystal_density_meas      ?
_exptl_crystal_density_method    ?
_exptl_crystal_density_diffrn    1.835
_exptl_crystal_F_000             600
_exptl_transmission_factor_min   ?
_exptl_transmission_factor_max   ?
_exptl_crystal_size_max          0.216
_exptl_crystal_size_mid          0.157
_exptl_crystal_size_min          0.094
_exptl_absorpt_coefficient_mu    1.723
_shelx_estimated_absorpt_T_min   0.707
_shelx_estimated_absorpt_T_max   0.855
_exptl_absorpt_correction_type   numerical
_exptl_absorpt_correction_T_min  0.7818
_exptl_absorpt_correction_T_max  0.8904
_exptl_absorpt_process_details   'SADABS (Krause et al. 2015)'
_exptl_absorpt_special_details   ?
_diffrn_ambient_temperature      120(2)
_diffrn_radiation_wavelength     1.54184
_diffrn_radiation_type           CuK\a
_diffrn_source                   'Incoatec micro-focus'
_diffrn_source_monochromator     'MONTEL Multi-layer'
_diffrn_measurement_device_type  'Bruker APEX-II'
_diffrn_measurement_method       'combination of \w and \f-scans '
_diffrn_detector_area_resol_mean 8.33
_diffrn_reflns_number            18518
_diffrn_reflns_av_unetI/netI     0.0204
_diffrn_reflns_av_R_equivalents  0.0356
_diffrn_reflns_limit_h_min       -12
_diffrn_reflns_limit_h_max       12
_diffrn_reflns_limit_k_min       -23
_diffrn_reflns_limit_k_max       22
_diffrn_reflns_limit_l_min       -7
_diffrn_reflns_limit_l_max       7
_diffrn_reflns_theta_min         4.734
_diffrn_reflns_theta_max         72.604
_diffrn_reflns_theta_full        67.679
_diffrn_measured_fraction_theta_max 0.999
_diffrn_measured_fraction_theta_full 1.000
_diffrn_reflns_Laue_measured_fraction_max 0.999
_diffrn_reflns_Laue_measured_fraction_full 1.000
_diffrn_reflns_point_group_measured_fraction_max 0.997
_diffrn_reflns_point_group_measured_fraction_full 0.999
_reflns_number_total             2143
_reflns_number_gt                2142
_reflns_threshold_expression     'I > 2\s(I)'
_reflns_Friedel_coverage         0.805
_reflns_Friedel_fraction_max     0.995
_reflns_Friedel_fraction_full    0.998

_reflns_special_details          
;
 Reflections were merged by SHELXL according to the crystal
 class for the calculation of statistics and refinement.
 
 _reflns_Friedel_fraction is defined as the number of unique
 Friedel pairs measured divided by the number that would be
 possible theoretically, ignoring centric projections and
 systematic absences.
;

_computing_data_collection       'Bruker APEX-3 (Bruker, 2015)'
_computing_cell_refinement       'Bruker SAINT (Bruker, 2015)'
_computing_data_reduction        'Bruker SAINT (Bruker, 2015)'
_computing_structure_solution    'SHELXT-2014/5 (Sheldrick, 2015)'
_computing_structure_refinement  'SHELXL-2018/3 (Sheldrick, 2015)'
_computing_molecular_graphics    'Bruker XP (Bruker, 2015)'
_computing_publication_material  'CIFTAB (Sheldrick, 2008)'
_refine_special_details          ?
_refine_ls_structure_factor_coef Fsqd
_refine_ls_matrix_type           full
_refine_ls_weighting_scheme      calc
_refine_ls_weighting_details     
'w=1/[\s^2^(Fo^2^)+(0.0361P)^2^+0.2222P] where P=(Fo^2^+2Fc^2^)/3'
_atom_sites_solution_primary     dual
_atom_sites_solution_secondary   difmap
_atom_sites_solution_hydrogens   difmap
_refine_ls_hydrogen_treatment    refall
_refine_ls_extinction_method     none
_refine_ls_extinction_coef       .
_refine_ls_abs_structure_details 
;
 Flack x determined using 950 quotients [(I+)-(I-)]/[(I+)+(I-)]
 (Parsons, Flack and Wagner, Acta Cryst. B69 (2013) 249-259).
;
_refine_ls_abs_structure_Flack   0.07(2)
_chemical_absolute_configuration ad
_refine_ls_number_reflns         2143
_refine_ls_number_parameters     209
_refine_ls_number_restraints     1
_refine_ls_R_factor_all          0.0228
_refine_ls_R_factor_gt           0.0227
_refine_ls_wR_factor_ref         0.0586
_refine_ls_wR_factor_gt          0.0586
_refine_ls_goodness_of_fit_ref   1.082
_refine_ls_restrained_S_all      1.082
_refine_ls_shift/su_max          0.000
_refine_ls_shift/su_mean         0.000

loop_
_atom_site_label
_atom_site_type_symbol
_atom_site_fract_x
_atom_site_fract_y
_atom_site_fract_z
_atom_site_U_iso_or_equiv
_atom_site_adp_type
_atom_site_occupancy
_atom_site_site_symmetry_order
_atom_site_calc_flag
_atom_site_refinement_flags_posn
_atom_site_refinement_flags_adp
_atom_site_refinement_flags_occupancy
_atom_site_disorder_assembly
_atom_site_disorder_group
N1 N 0.30124(15) 0.48464(8) 0.5443(3) 0.0172(3) Uani 1 1 d . . . . .
N2 N 0.13960(16) 0.67302(8) 0.0536(3) 0.0184(3) Uani 1 1 d . . . . .
H2N H 0.076(2) 0.7024(13) 0.013(5) 0.023(6) Uiso 1 1 d . . . . .
N3 N 0.09085(16) 0.59939(8) -0.0227(3) 0.0196(3) Uani 1 1 d . . . . .
H3N H 0.171(3) 0.5760(14) -0.052(5) 0.026(6) Uiso 1 1 d . . . . .
N4 N 0.49130(15) 0.62836(8) 1.0202(3) 0.0165(3) Uani 1 1 d . . . . .
H4N H 0.575(3) 0.6339(15) 1.057(5) 0.027(6) Uiso 1 1 d . . . . .
N5 N 0.44564(15) 0.70117(8) 0.9342(3) 0.0165(3) Uani 1 1 d . . . . .
H5N H 0.354(3) 0.6989(15) 0.957(6) 0.039(8) Uiso 1 1 d . . . . .
C1 C 0.21023(17) 0.51568(10) 0.4081(3) 0.0159(3) Uani 1 1 d . . . . .
H1 H 0.151(2) 0.4851(12) 0.332(5) 0.016(6) Uiso 1 1 d . . . . .
C2 C 0.20111(17) 0.58980(9) 0.3774(3) 0.0139(3) Uani 1 1 d . . . . .
C3 C 0.28963(17) 0.63392(9) 0.4947(3) 0.0143(3) Uani 1 1 d . . . . .
H3 H 0.283(2) 0.6834(12) 0.475(4) 0.012(5) Uiso 1 1 d . . . . .
C4 C 0.38238(17) 0.60228(9) 0.6401(3) 0.0142(3) Uani 1 1 d . . . . .
C5 C 0.38440(18) 0.52765(9) 0.6576(3) 0.0158(3) Uani 1 1 d . . . . .
H5 H 0.450(2) 0.5051(11) 0.756(4) 0.014(5) Uiso 1 1 d . . . . .
C6 C 0.09727(17) 0.61991(10) 0.2193(3) 0.0145(4) Uani 1 1 d . . . . .
C7 C -0.03922(18) 0.62601(10) 0.3288(3) 0.0182(4) Uani 1 1 d . . . . .
C8 C 0.48219(17) 0.64436(9) 0.7756(3) 0.0141(3) Uani 1 1 d . . . . .
C9 C 0.60943(18) 0.65966(10) 0.6443(4) 0.0169(4) Uani 1 1 d . . . . .
F1 F -0.08334(11) 0.56112(6) 0.3910(2) 0.0238(3) Uani 1 1 d . . . . .
F2 F -0.12874(11) 0.65499(6) 0.1860(2) 0.0263(3) Uani 1 1 d . . . . .
F3 F -0.03628(12) 0.66613(6) 0.5204(2) 0.0271(3) Uani 1 1 d . . . . .
F4 F 0.58718(11) 0.70221(6) 0.4601(2) 0.0238(3) Uani 1 1 d . . . . .
F5 F 0.66271(11) 0.59922(6) 0.5613(2) 0.0228(3) Uani 1 1 d . . . . .
F6 F 0.70132(11) 0.69160(7) 0.7748(2) 0.0247(3) Uani 1 1 d . . . . .

loop_
_atom_site_aniso_label
_atom_site_aniso_U_11
_atom_site_aniso_U_22
_atom_site_aniso_U_33
_atom_site_aniso_U_23
_atom_site_aniso_U_13
_atom_site_aniso_U_12
N1 0.0154(7) 0.0150(6) 0.0212(8) 0.0004(6) -0.0016(6) 0.0002(5)
N2 0.0172(7) 0.0179(7) 0.0201(8) 0.0050(6) 0.0004(6) 0.0000(6)
N3 0.0224(8) 0.0195(8) 0.0169(8) 0.0004(6) -0.0018(6) 0.0005(6)
N4 0.0172(7) 0.0178(7) 0.0146(7) -0.0019(6) -0.0009(6) 0.0029(5)
N5 0.0161(7) 0.0160(7) 0.0174(8) -0.0033(6) 0.0002(6) 0.0017(5)
C1 0.0137(8) 0.0157(8) 0.0183(8) -0.0019(7) -0.0006(7) -0.0007(7)
C2 0.0117(7) 0.0160(8) 0.0139(8) 0.0006(6) 0.0021(6) 0.0012(6)
C3 0.0139(7) 0.0141(7) 0.0149(8) -0.0002(6) 0.0021(6) 0.0004(6)
C4 0.0119(7) 0.0168(8) 0.0138(8) -0.0007(7) 0.0023(7) 0.0004(6)
C5 0.0135(8) 0.0166(8) 0.0174(8) 0.0011(7) 0.0000(7) 0.0014(6)
C6 0.0135(8) 0.0138(7) 0.0162(9) 0.0007(7) -0.0003(7) -0.0010(6)
C7 0.0147(8) 0.0178(9) 0.0223(9) 0.0042(7) -0.0006(7) 0.0019(7)
C8 0.0136(8) 0.0140(8) 0.0148(8) -0.0010(7) 0.0001(7) 0.0016(6)
C9 0.0159(8) 0.0175(8) 0.0171(9) -0.0034(7) 0.0000(7) -0.0015(6)
F1 0.0153(5) 0.0225(5) 0.0337(7) 0.0088(5) 0.0033(5) -0.0025(4)
F2 0.0132(5) 0.0316(6) 0.0342(7) 0.0130(5) -0.0031(5) 0.0023(4)
F3 0.0241(6) 0.0307(6) 0.0266(6) -0.0062(5) 0.0074(5) 0.0035(4)
F4 0.0261(6) 0.0249(5) 0.0205(6) 0.0046(4) 0.0024(5) -0.0034(4)
F5 0.0184(5) 0.0226(5) 0.0273(6) -0.0053(5) 0.0073(5) 0.0030(4)
F6 0.0149(5) 0.0352(6) 0.0241(6) -0.0092(5) 0.0008(5) -0.0080(4)

_geom_special_details            
;
 All esds (except the esd in the dihedral angle between two l.s. planes)
 are estimated using the full covariance matrix.  The cell esds are taken
 into account individually in the estimation of esds in distances, angles
 and torsion angles; correlations between esds in cell parameters are only
 used when they are defined by crystal symmetry.  An approximate (isotropic)
 treatment of cell esds is used for estimating esds involving l.s. planes.
;

loop_
_geom_bond_atom_site_label_1
_geom_bond_atom_site_label_2
_geom_bond_distance
_geom_bond_site_symmetry_2
_geom_bond_publ_flag
N1 C5 1.331(2) . ?
N1 C1 1.339(2) . ?
N2 C6 1.441(2) . ?
N2 N3 1.525(2) . ?
N2 H2N 0.88(3) . ?
N3 C6 1.446(2) . ?
N3 H3N 0.93(3) . ?
N4 C8 1.443(2) . ?
N4 N5 1.519(2) . ?
N4 H4N 0.88(3) . ?
N5 C8 1.448(2) . ?
N5 H5N 0.93(3) . ?
C1 C2 1.399(2) . ?
C1 H1 0.94(3) . ?
C2 C3 1.389(2) . ?
C2 C6 1.497(2) . ?
C3 C4 1.386(3) . ?
C3 H3 0.93(2) . ?
C4 C5 1.398(2) . ?
C4 C8 1.496(2) . ?
C5 H5 0.97(2) . ?
C6 C7 1.517(2) . ?
C7 F3 1.334(2) . ?
C7 F2 1.335(2) . ?
C7 F1 1.340(2) . ?
C8 C9 1.515(2) . ?
C9 F6 1.333(2) . ?
C9 F5 1.338(2) . ?
C9 F4 1.344(2) . ?

loop_
_geom_angle_atom_site_label_1
_geom_angle_atom_site_label_2
_geom_angle_atom_site_label_3
_geom_angle
_geom_angle_site_symmetry_1
_geom_angle_site_symmetry_3
_geom_angle_publ_flag
C5 N1 C1 117.16(15) . . ?
C6 N2 N3 58.30(11) . . ?
C6 N2 H2N 112.8(17) . . ?
N3 N2 H2N 104.6(16) . . ?
C6 N3 N2 57.93(11) . . ?
C6 N3 H3N 105.0(18) . . ?
N2 N3 H3N 101.4(16) . . ?
C8 N4 N5 58.45(11) . . ?
C8 N4 H4N 106(2) . . ?
N5 N4 H4N 105.3(18) . . ?
C8 N5 N4 58.15(10) . . ?
C8 N5 H5N 107.9(19) . . ?
N4 N5 H5N 102.2(18) . . ?
N1 C1 C2 123.21(16) . . ?
N1 C1 H1 116.6(14) . . ?
C2 C1 H1 120.1(15) . . ?
C3 C2 C1 118.93(16) . . ?
C3 C2 C6 121.42(16) . . ?
C1 C2 C6 119.65(16) . . ?
C4 C3 C2 118.22(16) . . ?
C4 C3 H3 122.8(14) . . ?
C2 C3 H3 118.9(14) . . ?
C3 C4 C5 118.58(16) . . ?
C3 C4 C8 122.93(15) . . ?
C5 C4 C8 118.47(16) . . ?
N1 C5 C4 123.87(17) . . ?
N1 C5 H5 117.0(13) . . ?
C4 C5 H5 119.1(13) . . ?
N2 C6 N3 63.77(12) . . ?
N2 C6 C2 117.06(15) . . ?
N3 C6 C2 121.19(16) . . ?
N2 C6 C7 119.46(15) . . ?
N3 C6 C7 112.33(15) . . ?
C2 C6 C7 114.10(16) . . ?
F3 C7 F2 107.25(15) . . ?
F3 C7 F1 107.14(16) . . ?
F2 C7 F1 107.91(15) . . ?
F3 C7 C6 111.47(15) . . ?
F2 C7 C6 112.72(16) . . ?
F1 C7 C6 110.10(15) . . ?
N4 C8 N5 63.40(12) . . ?
N4 C8 C4 116.30(15) . . ?
N5 C8 C4 122.92(15) . . ?
N4 C8 C9 118.20(16) . . ?
N5 C8 C9 113.05(15) . . ?
C4 C8 C9 114.03(15) . . ?
F6 C9 F5 107.49(14) . . ?
F6 C9 F4 107.21(14) . . ?
F5 C9 F4 106.52(16) . . ?
F6 C9 C8 112.96(16) . . ?
F5 C9 C8 110.98(15) . . ?
F4 C9 C8 111.37(15) . . ?

loop_
_geom_torsion_atom_site_label_1
_geom_torsion_atom_site_label_2
_geom_torsion_atom_site_label_3
_geom_torsion_atom_site_label_4
_geom_torsion
_geom_torsion_site_symmetry_1
_geom_torsion_site_symmetry_2
_geom_torsion_site_symmetry_3
_geom_torsion_site_symmetry_4
_geom_torsion_publ_flag
C5 N1 C1 C2 1.3(3) . . . . ?
N1 C1 C2 C3 -0.5(3) . . . . ?
N1 C1 C2 C6 179.22(17) . . . . ?
C1 C2 C3 C4 -0.9(3) . . . . ?
C6 C2 C3 C4 179.40(17) . . . . ?
C2 C3 C4 C5 1.4(3) . . . . ?
C2 C3 C4 C8 -179.79(16) . . . . ?
C1 N1 C5 C4 -0.6(3) . . . . ?
C3 C4 C5 N1 -0.7(3) . . . . ?
C8 C4 C5 N1 -179.55(17) . . . . ?
N3 N2 C6 C2 113.36(18) . . . . ?
N3 N2 C6 C7 -102.02(18) . . . . ?
N2 N3 C6 C2 -107.14(18) . . . . ?
N2 N3 C6 C7 112.97(17) . . . . ?
C3 C2 C6 N2 47.5(2) . . . . ?
C1 C2 C6 N2 -132.28(18) . . . . ?
C3 C2 C6 N3 121.76(19) . . . . ?
C1 C2 C6 N3 -58.0(2) . . . . ?
C3 C2 C6 C7 -99.0(2) . . . . ?
C1 C2 C6 C7 81.2(2) . . . . ?
N2 C6 C7 F3 -88.2(2) . . . . ?
N3 C6 C7 F3 -159.70(15) . . . . ?
C2 C6 C7 F3 57.4(2) . . . . ?
N2 C6 C7 F2 32.5(2) . . . . ?
N3 C6 C7 F2 -39.0(2) . . . . ?
C2 C6 C7 F2 178.12(15) . . . . ?
N2 C6 C7 F1 153.07(16) . . . . ?
N3 C6 C7 F1 81.53(19) . . . . ?
C2 C6 C7 F1 -61.3(2) . . . . ?
N5 N4 C8 C4 -115.50(16) . . . . ?
N5 N4 C8 C9 103.20(17) . . . . ?
N4 N5 C8 C4 105.43(19) . . . . ?
N4 N5 C8 C9 -111.18(17) . . . . ?
C3 C4 C8 N4 129.60(18) . . . . ?
C5 C4 C8 N4 -51.6(2) . . . . ?
C3 C4 C8 N5 55.6(3) . . . . ?
C5 C4 C8 N5 -125.67(19) . . . . ?
C3 C4 C8 C9 -87.5(2) . . . . ?
C5 C4 C8 C9 91.3(2) . . . . ?
N4 C8 C9 F6 -32.3(2) . . . . ?
N5 C8 C9 F6 38.8(2) . . . . ?
C4 C8 C9 F6 -174.40(15) . . . . ?
N4 C8 C9 F5 88.5(2) . . . . ?
N5 C8 C9 F5 159.63(15) . . . . ?
C4 C8 C9 F5 -53.6(2) . . . . ?
N4 C8 C9 F4 -152.98(15) . . . . ?
N5 C8 C9 F4 -81.88(19) . . . . ?
C4 C8 C9 F4 64.88(19) . . . . ?

loop_
_geom_hbond_atom_site_label_D
_geom_hbond_atom_site_label_H
_geom_hbond_atom_site_label_A
_geom_hbond_distance_DH
_geom_hbond_distance_HA
_geom_hbond_distance_DA
_geom_hbond_angle_DHA
_geom_hbond_site_symmetry_A
_geom_hbond_publ_flag
N2 H2N N5 0.88(3) 2.27(3) 3.132(2) 166(2) 3_464 yes
N4 H4N N1 0.88(3) 2.54(3) 2.973(2) 111(2) 2_665 yes
N4 H4N F6 0.88(3) 2.32(3) 2.805(2) 114(2) . yes
N5 H5N N2 0.93(3) 2.28(3) 3.201(2) 169(3) 1_556 yes

_refine_diff_density_max         0.179
_refine_diff_density_min         -0.208
_refine_diff_density_rms         0.048

_shelx_res_file                  
;
TITL uvic1812 in Pna2(1)
    uvic1812.res
    created by SHELXL-2018/3 at 16:46:25 on 12-Oct-2018
CELL 1.54178  10.07050  18.68040   5.75800  90.0000  90.0000  90.0000
ZERR    4.00   0.00070   0.00120   0.00040   0.0000   0.0000   0.0000
LATT -1
SYMM -X, -Y, 0.5+Z
SYMM 0.5+X, 0.5-Y, Z
SYMM 0.5-X, 0.5+Y, 0.5+Z
SFAC C H N F
UNIT 36 28 20 24
TEMP -153.190
SIZE 0.094 0.157 0.216
L.S. 10
BOND $H
FMAP 2
PLAN 20
CONF
EQIV $1 x-1/2, -y+3/2, z-1
HTAB N2 N5_$1
EQIV $2 -x+1, -y+1, z+1/2
HTAB N4 N1_$2
HTAB N4 F6
EQIV $3 x, y, z+1
HTAB N5 N2_$3

ACTA

WGHT    0.036100    0.222200
FVAR       0.23210
N1    3    0.301235    0.484640    0.544324    11.00000    0.01536    0.01502 =
         0.02123    0.00035   -0.00160    0.00021
N2    3    0.139598    0.673018    0.053633    11.00000    0.01722    0.01792 =
         0.02006    0.00497    0.00035   -0.00005
H2N   2    0.075639    0.702401    0.013499    11.00000    0.02327
N3    3    0.090847    0.599393   -0.022693    11.00000    0.02241    0.01954 =
         0.01688    0.00043   -0.00179    0.00047
H3N   2    0.170764    0.575957   -0.051641    11.00000    0.02554
N4    3    0.491296    0.628356    1.020221    11.00000    0.01717    0.01785 =
         0.01462   -0.00195   -0.00093    0.00286
H4N   2    0.575488    0.633912    1.056871    11.00000    0.02679
N5    3    0.445636    0.701173    0.934182    11.00000    0.01611    0.01596 =
         0.01740   -0.00330    0.00018    0.00166
H5N   2    0.354043    0.698865    0.957363    11.00000    0.03884
C1    1    0.210232    0.515684    0.408073    11.00000    0.01367    0.01570 =
         0.01831   -0.00193   -0.00064   -0.00070
H1    2    0.150596    0.485106    0.331996    11.00000    0.01629
C2    1    0.201111    0.589796    0.377429    11.00000    0.01166    0.01603 =
         0.01390    0.00061    0.00212    0.00117
C3    1    0.289632    0.633918    0.494727    11.00000    0.01387    0.01408 =
         0.01488   -0.00019    0.00214    0.00043
H3    2    0.283056    0.683424    0.475279    11.00000    0.01156
C4    1    0.382384    0.602280    0.640097    11.00000    0.01188    0.01684 =
         0.01376   -0.00067    0.00229    0.00036
C5    1    0.384405    0.527652    0.657611    11.00000    0.01352    0.01659 =
         0.01743    0.00113    0.00004    0.00135
H5    2    0.450354    0.505080    0.755978    11.00000    0.01372
C6    1    0.097269    0.619910    0.219254    11.00000    0.01352    0.01378 =
         0.01620    0.00070   -0.00026   -0.00101
C7    1   -0.039225    0.626006    0.328814    11.00000    0.01468    0.01780 =
         0.02226    0.00423   -0.00058    0.00194
C8    1    0.482187    0.644357    0.775585    11.00000    0.01359    0.01396 =
         0.01484   -0.00098    0.00007    0.00165
C9    1    0.609434    0.659663    0.644255    11.00000    0.01592    0.01751 =
         0.01714   -0.00338    0.00003   -0.00147
F1    4   -0.083337    0.561124    0.390965    11.00000    0.01526    0.02252 =
         0.03373    0.00883    0.00326   -0.00253
F2    4   -0.128744    0.654993    0.186007    11.00000    0.01320    0.03158 =
         0.03425    0.01296   -0.00309    0.00227
F3    4   -0.036278    0.666133    0.520436    11.00000    0.02405    0.03067 =
         0.02662   -0.00623    0.00738    0.00354
F4    4    0.587184    0.702208    0.460136    11.00000    0.02606    0.02490 =
         0.02049    0.00458    0.00243   -0.00344
F5    4    0.662709    0.599217    0.561306    11.00000    0.01841    0.02263 =
         0.02732   -0.00532    0.00733    0.00300
F6    4    0.701325    0.691599    0.774810    11.00000    0.01489    0.03521 =
         0.02412   -0.00921    0.00079   -0.00799
HKLF 4


REM  uvic1812 in Pna2(1)
REM wR2 = 0.0586, GooF = S = 1.082, Restrained GooF = 1.082 for all data
REM R1 = 0.0227 for 2142 Fo > 4sig(Fo) and 0.0228 for all 2143 data
REM 209 parameters refined using 1 restraints

END

WGHT      0.0359      0.2219

REM Highest difference peak  0.179,  deepest hole -0.208,  1-sigma level  0.048
Q1    1   0.5385  0.6505  0.7080  11.00000  0.05    0.18
Q2    1   0.0380  0.6254  0.2813  11.00000  0.05    0.18
Q3    1   0.4811  0.7444  0.6595  11.00000  0.05    0.16
Q4    1   0.5152  0.7497  0.7121  11.00000  0.05    0.16
Q5    1   0.4123  0.5113  1.0381  11.00000  0.05    0.14
Q6    1   0.1916  0.5573  0.4068  11.00000  0.05    0.14
Q7    1   0.4947  0.7385  0.4194  11.00000  0.05    0.14
Q8    1   0.3032  0.4461  0.5452  11.00000  0.05    0.13
Q9    1   0.4719  0.6766  0.2835  11.00000  0.05    0.13
Q10   1   0.1567  0.6033  0.2959  11.00000  0.05    0.13
Q11   1   0.2464  0.7388  0.5361  11.00000  0.05    0.13
Q12   1   0.3776  0.5600  1.1383  11.00000  0.05    0.12
Q13   1   0.1732  0.7526 -0.0245  11.00000  0.05    0.12
Q14   1   0.4334  0.6005  1.0451  11.00000  0.05    0.12
Q15   1   0.1119  0.5498 -0.2911  11.00000  0.05    0.12
Q16   1   0.4328  0.6227  0.6947  11.00000  0.05    0.12
Q17   1   0.4579  0.7458  1.2440  11.00000  0.05    0.12
Q18   1   0.1615  0.4517  0.1980  11.00000  0.05    0.11
Q19   1   0.3939  0.6001  1.2323  11.00000  0.05    0.11
Q20   1  -0.1862  0.5189  0.5532  11.00000  0.05    0.11
;
_shelx_res_checksum              92553

_shelx_hkl_file                  
;
   0   0  -2  444.13   18.23
   0   0  -2  448.01   18.00
   0   0   2  446.62   14.11
   0   0  -3    0.02    0.03
   0   0  -3    0.01    0.02
   0   0   3    0.01    0.04
   0   0   3    0.00    0.02
   0   0  -4   49.24    1.67
   0   0  -4   48.67    1.67
   0   0   4   45.93    1.82
   0   0   4   46.64    1.67
   0   0  -5   -0.02    0.04
   0   0   5    0.01    0.07
   0   0   5    0.01    0.06
   0   0  -6    5.61    0.24
   0   0  -6    5.49    0.22
   0   0  -6    5.83    0.23
   0   0  -6    5.70    0.21
   0   0  -6    6.06    0.24
   0   0  -6    5.79    0.22
   0   0   6    5.83    0.24
   0   0   6    5.69    0.29
   0   0  -7    0.02    0.01
   0   0  -7    0.01    0.01
   0   0  -7    0.04    0.02
   0   0   7    0.04    0.02
   0   0   7    0.05    0.02
  -1   0   7    0.01    0.02
  -1   0   7    0.02    0.01
   1   0  -7    0.01    0.01
   1   0  -7    0.02    0.01
   1   0  -7    0.01    0.01
  -1   0   6    0.13    0.06
  -1   0   6    0.06    0.02
  -1   0   6    0.12    0.04
   1   0  -6    0.02    0.02
   1   0  -6    0.08    0.03
   1   0  -6    0.00    0.01
   1   0  -6    0.02    0.02
  -1   0   5    0.02    0.07
  -1   0   4    0.19    0.12
  -1   0   4    0.02    0.06
  -1   0   3    0.08    0.04
  -1   0   3    0.04    0.05
   1   0  -3    0.05    0.03
   1   0  -3    0.03    0.03
  -1   0   2    0.13    0.05
  -1   0   2    0.00    0.02
   1   0  -2    0.02    0.03
   1   0  -2    0.01    0.02
   1   0  -2    0.02    0.03
   1   0  -1    0.02    0.02
   1   0  -1    0.00    0.02
  -1   0   0    0.11    0.03
   1   0   0    0.08    0.03
  -1   0  -1    0.15    0.04
  -1   0  -2    0.01    0.02
  -1   0  -2    0.02    0.03
   1   0   2    0.02    0.03
  -1   0  -3    0.02    0.03
  -1   0  -3    0.05    0.03
   1   0   3    0.02    0.04
  -1   0  -4    0.00    0.03
  -1   0  -4    0.02    0.04
   1   0   4    0.00    0.03
   1   0   4    0.11    0.08
  -1   0  -5    0.07    0.05
  -1   0  -5    0.09    0.06
   1   0   5   -0.01    0.06
   1   0   5    0.04    0.05
   1   0   5    0.03    0.06
  -1   0  -6    0.03    0.03
  -1   0  -6    0.14    0.03
  -1   0  -6    0.37    0.05
  -1   0  -6    0.28    0.05
   1   0   6    0.07    0.06
   1   0   6    0.15    0.10
  -1   0  -7    0.01    0.01
  -1   0  -7    0.00    0.01
   1   0   7    0.01    0.01
  -2   0   7    3.34    0.12
   2   0  -7    2.77    0.12
  -2   0   6   10.45    0.39
  -2   0   6   11.17    0.41
   2   0  -6   11.19    0.38
   2   0  -6   11.34    0.41
   2   0  -6   11.61    0.41
   2   0  -6   11.32    0.39
  -2   0   5   11.97    0.54
  -2   0   5   15.05    0.52
   2   0  -5   14.66    0.51
   2   0  -5   14.21    0.51
   2   0  -5   14.32    0.52
   2   0  -5   14.15    0.48
  -2   0   4   16.33    0.78
  -2   0   3   23.67    0.95
  -2   0   2   29.51    1.04
   2   0  -2   27.28    1.06
   2   0  -2   28.91    1.13
   2   0  -1   36.40    1.35
   2   0  -1   37.76    1.27
  -2   0   0  110.32    5.63
  -2   0   0  121.18    4.07
   2   0   0  115.29    3.74
   2   0   0  111.74    3.98
  -2   0  -1   34.57    1.15
  -2   0  -1   33.57    1.21
   2   0   1   34.85    1.21
  -2   0  -2   30.63    1.07
  -2   0  -2   31.27    1.06
   2   0   2   31.88    1.10
  -2   0  -3   26.84    0.96
  -2   0  -3   26.86    0.96
   2   0   3   24.18    1.01
  -2   0  -4   18.52    0.80
  -2   0  -4   18.88    0.80
   2   0   4   18.84    0.81
   2   0   4   19.61    0.92
  -2   0  -5   15.02    0.55
  -2   0  -5   15.96    0.63
  -2   0  -5   15.08    0.54
  -2   0  -5   13.78    0.51
  -2   0  -5   15.11    0.52
  -2   0  -5   15.77    0.55
  -2   0  -5   16.59    0.73
   2   0   5   15.25    0.77
   2   0   5   16.08    0.87
  -2   0  -6   11.02    0.37
  -2   0  -6   11.29    0.38
  -2   0  -6   10.61    0.36
  -2   0  -6   10.84    0.38
  -2   0  -6   10.87    0.37
  -2   0  -6   10.94    0.39
  -2   0  -6   10.84    0.39
   2   0   6   10.86    0.46
   2   0   6    9.58    0.64
   2   0   6   10.35    0.58
  -2   0  -7    3.47    0.13
  -2   0  -7    3.53    0.13
   2   0   7    3.32    0.13
  -3   0   6    0.04    0.03
   3   0  -6    0.02    0.02
   3   0  -6    0.09    0.02
   3   0  -6   -0.01    0.01
  -3   0   5    0.01    0.03
  -3   0   5    0.01    0.03
   3   0  -5    0.00    0.02
   3   0  -5    0.03    0.03
   3   0  -5   -0.03    0.02
  -3   0   4    0.01    0.05
  -3   0   3    0.03    0.04
   3   0  -3   -0.01    0.03
   3   0  -3   -0.01    0.04
  -3   0   2    0.18    0.07
   3   0  -2    0.01    0.04
   3   0  -2    0.04    0.04
  -3   0   1    0.03    0.03
   3   0  -1    0.02    0.04
   3   0  -1    0.04    0.05
  -3   0   0    0.01    0.03
  -3   0   0    0.00    0.02
   3   0   0    0.05    0.03
   3   0   0    0.02    0.04
  -3   0  -1    0.03    0.03
  -3   0  -1    0.02    0.03
  -3   0  -1    0.03    0.04
   3   0   1    0.02    0.04
   3   0   1    0.02    0.02
  -3   0  -2    0.03    0.03
  -3   0  -2    0.02    0.02
   3   0   2    0.29    0.08
  -3   0  -3    0.23    0.07
  -3   0  -3    0.03    0.04
  -3   0  -4    0.29    0.09
  -3   0  -4    0.02    0.04
   3   0   4    0.03    0.06
   3   0   4    0.08    0.06
  -3   0  -5    0.03    0.02
  -3   0  -5   -0.01    0.02
  -3   0  -5    0.03    0.03
  -3   0  -5    0.00    0.02
  -3   0  -5    0.08    0.03
  -3   0  -5    0.02    0.02
  -3   0  -5   -0.01    0.04
   3   0   5    0.06    0.07
   3   0   5    0.11    0.09
  -3   0  -6    0.05    0.02
  -3   0  -6    0.05    0.02
  -3   0  -6    0.06    0.02
  -3   0  -6    0.02    0.02
  -3   0  -6    0.03    0.02
  -3   0  -6    0.02    0.02
   3   0   6    0.03    0.05
   3   0   6    0.00    0.06
   3   0   6    0.02    0.07
  -4   0   6    1.95    0.10
  -4   0   6    1.97    0.11
   4   0  -6    2.01    0.09
   4   0  -6    2.00    0.10
  -4   0   5   50.19    1.59
  -4   0   5   50.67    1.59
   4   0  -5   47.68    1.59
   4   0  -5   49.99    1.57
   4   0  -5   50.75    1.60
  -4   0   4   89.66    3.10
  -4   0   3   58.31    2.06
   4   0  -3   60.62    1.94
   4   0  -3   54.03    2.13
  -4   0   2  172.34    5.36
  -4   0   2  175.29    5.46
   4   0  -2  168.19    5.75
   4   0  -2  169.31    5.35
   4   0  -2  172.35    5.55
  -4   0   1   33.47    1.19
  -4   0   1   31.25    1.25
   4   0  -1   36.44    1.30
   4   0  -1   34.98    1.46
   4   0  -1   30.28    1.22
  -4   0   0  195.28    6.69
  -4   0   0  189.35    6.17
   4   0   0  171.86    6.11
   4   0   0  200.49    6.70
  -4   0  -1   30.02    1.05
  -4   0  -1   32.02    1.10
  -4   0  -1   31.53    1.33
  -4   0  -1   30.93    1.15
   4   0   1   33.92    1.17
   4   0   1   30.60    1.32
  -4   0  -2  182.59    5.57
  -4   0  -2  169.30    5.37
  -4   0  -2  168.89    5.41
   4   0   2  163.87    5.40
  -4   0  -3   64.75    2.17
  -4   0  -3   64.35    2.18
  -4   0  -4  104.07    3.34
  -4   0  -4   97.17    3.32
   4   0   4  105.57    3.45
   4   0   4   94.34    3.34
  -4   0  -5   49.46    1.58
  -4   0  -5   50.39    1.59
  -4   0  -5   49.48    1.81
  -4   0  -5   50.41    1.60
  -4   0  -5   50.72    1.60
  -4   0  -5   49.92    1.58
   4   0   5   49.14    1.83
   4   0   5   51.14    1.95
  -4   0  -6    2.22    0.11
  -4   0  -6    2.18    0.10
  -4   0  -6    2.18    0.11
  -4   0  -6    2.16    0.10
  -4   0  -6    2.36    0.11
  -4   0  -6    2.08    0.11
   4   0   6    2.14    0.16
   4   0   6    2.11    0.22
  -5   0   6   -0.01    0.02
  -5   0   6    0.02    0.02
   5   0  -6    0.03    0.01
  -5   0   5    0.02    0.03
  -5   0   5    0.07    0.03
   5   0  -5    0.01    0.03
   5   0  -5    0.01    0.02
  -5   0   4    0.01    0.06
  -5   0   3    0.50    0.15
   5   0  -3    0.12    0.06
  -5   0   2    0.01    0.03
  -5   0   2    0.06    0.05
   5   0  -2    0.02    0.05
   5   0  -2    0.02    0.06
   5   0  -2    0.00    0.03
  -5   0   1    0.02    0.03
  -5   0   1    0.14    0.07
   5   0  -1    0.00    0.05
   5   0  -1    0.01    0.02
   5   0  -1   -0.01    0.04
  -5   0   0    0.01    0.03
  -5   0   0    0.01    0.03
   5   0   0    0.01    0.04
   5   0   0    0.10    0.07
  -5   0  -1    0.21    0.07
  -5   0  -1    0.02    0.03
   5   0   1    0.09    0.06
   5   0   1    0.02    0.05
  -5   0  -2    0.04    0.03
  -5   0  -2    0.08    0.05
   5   0   2    0.07    0.06
  -5   0  -3    0.01    0.03
  -5   0  -3    0.04    0.04
  -5   0  -4    0.03    0.05
  -5   0  -4    0.13    0.07
   5   0   4    0.01    0.05
   5   0   4    0.05    0.05
  -5   0  -5    0.04    0.02
  -5   0  -5    0.01    0.02
  -5   0  -5    0.04    0.02
  -5   0  -5    0.14    0.04
  -5   0  -5    0.02    0.02
   5   0   5    0.01    0.05
  -5   0  -6    0.03    0.02
  -5   0  -6    0.02    0.02
  -5   0  -6    0.02    0.02
  -5   0  -6    0.01    0.01
  -5   0  -6    0.04    0.02
  -5   0  -6    0.03    0.02
   5   0   6    0.02    0.06
  -6   0   6   10.88    0.37
  -6   0   6   10.91    0.37
   6   0  -6   11.55    0.36
  -6   0   5   45.17    1.42
  -6   0   5   44.37    1.42
   6   0  -5   45.74    1.41
   6   0  -5   43.10    1.43
  -6   0   4  117.59    3.48
  -6   0   4  111.29    3.45
  -6   0   4  110.58    3.48
  -6   0   4  114.05    3.47
   6   0  -4  110.99    3.46
   6   0  -4  107.08    3.49
  -6   0   3   38.35    1.53
   6   0  -3   37.85    1.39
  -6   0   2   41.02    1.57
  -6   0   2   41.26    1.47
   6   0  -2   39.75    1.72
   6   0  -2   41.16    1.45
  -6   0   1    6.15    0.34
  -6   0   1    7.02    0.41
   6   0  -1    6.22    0.47
   6   0  -1    6.39    0.43
   6   0  -1    6.25    0.34
  -6   0   0    6.10    0.37
  -6   0   0    6.71    0.34
   6   0   0    6.35    0.32
   6   0   0    6.11    0.44
   6   0   0    5.62    0.57
  -6   0  -1    6.74    0.38
   6   0   1    6.26    0.60
  -6   0  -3   35.81    1.33
  -6   0  -4  108.68    3.39
  -6   0  -4  109.34    3.40
  -6   0  -4  110.07    3.38
  -6   0  -4  111.02    3.62
  -6   0  -5   44.78    1.42
  -6   0  -5   45.52    1.44
  -6   0  -5   44.74    1.43
  -6   0  -5   45.52    1.43
  -6   0  -5   45.49    1.42
   6   0   5   45.08    1.69
  -6   0  -6   11.31    0.38
  -6   0  -6   11.43    0.38
  -6   0  -6   11.92    0.37
  -6   0  -6   12.08    0.38
  -6   0  -6   10.90    0.38
  -7   0   5   -0.01    0.02
  -7   0   5    0.00    0.02
   7   0  -5    0.03    0.02
   7   0  -5    0.02    0.02
  -7   0   4    0.03    0.02
  -7   0   4    0.02    0.02
  -7   0   4    0.00    0.02
  -7   0   4    0.02    0.02
   7   0  -4    0.03    0.03
   7   0  -4    0.01    0.02
  -7   0   3    0.02    0.06
   7   0  -3    0.02    0.04
   7   0  -3    0.05    0.13
  -7   0   2    0.03    0.06
  -7   0   2    0.02    0.05
   7   0  -2    0.00    0.06
   7   0  -2    0.17    0.11
   7   0  -2    0.05    0.05
  -7   0   1    0.01    0.04
  -7   0   1    0.04    0.05
   7   0  -1    0.02    0.04
   7   0  -1    0.03    0.06
  -7   0   0    0.04    0.05
  -7   0   0    0.02    0.04
   7   0   0    0.02    0.04
  -7   0  -1    0.03    0.05
  -7   0  -4    0.03    0.02
  -7   0  -4    0.01    0.02
  -7   0  -5    0.00    0.02
  -7   0  -5    0.02    0.02
  -7   0  -5    0.03    0.02
  -8   0   5    8.12    0.29
   8   0  -5    7.99    0.29
   8   0  -5    8.13    0.28
  -8   0   4    3.26    0.16
  -8   0   4    3.25    0.15
  -8   0   4    3.19    0.16
   8   0  -4    3.13    0.14
   8   0  -4    3.16    0.16
  -8   0   3    4.24    0.17
  -8   0   3    4.27    0.20
  -8   0   3    4.14    0.20
  -8   0   3    4.34    0.19
   8   0  -3    4.45    0.32
   8   0  -3    4.19    0.18
   8   0  -3    4.68    0.28
  -8   0   2  121.45    4.22
   8   0  -2  128.04    4.08
   8   0  -2  124.39    4.48
  -8   0   1    7.33    0.50
  -8   0   1    7.66    0.44
   8   0  -1    8.02    0.60
   8   0  -1    6.99    0.48
   8   0  -1    8.33    0.45
  -8   0   0    3.73    0.32
  -8   0   0    4.05    0.29
   8   0   0    3.75    0.33
   8   0   0    4.37    0.29
  -8   0  -1    6.61    0.43
  -9   0   4    0.03    0.02
  -9   0   4    0.02    0.02
  -9   0   4    0.00    0.02
   9   0  -4    0.00    0.02
   9   0  -4    0.01    0.01
  -9   0   3    0.01    0.02
  -9   0   3    0.03    0.03
  -9   0   3    0.05    0.02
  -9   0   3    0.01    0.02
  -9   0   3    0.03    0.02
  -9   0   3    0.05    0.03
   9   0  -3    0.01    0.06
   9   0  -3    0.04    0.02
   9   0  -3    0.01    0.09
  -9   0   2    0.00    0.02
  -9   0   2   -0.01    0.02
  -9   0   2    0.00    0.03
  -9   0   2    0.02    0.02
  -9   0   2    0.01    0.01
  -9   0   2    0.07    0.03
  -9   0   2   -0.01    0.02
   9   0  -2    0.02    0.08
   9   0  -2    0.04    0.02
   9   0  -2    0.01    0.04
   9   0  -2    0.03    0.04
   9   0  -2    0.01    0.08
  -9   0   1    0.08    0.04
  -9   0   1    0.12    0.07
  -9   0   1    0.01    0.02
  -9   0   1    0.05    0.03
  -9   0   1    0.09    0.03
   9   0  -1    0.04    0.09
   9   0  -1    0.11    0.07
   9   0  -1    0.14    0.10
  -9   0   0    0.02    0.02
  -9   0   0    0.04    0.03
  -9   0   0    0.06    0.03
  -9   0   0   -0.01    0.02
  -9   0   0    0.05    0.05
   9   0   0    0.02    0.05
   9   0   0    0.00    0.04
  -9   0  -1    0.03    0.03
  -9   0  -1    0.00    0.03
 -10   0   4    5.95    0.21
 -10   0   4    5.71    0.21
 -10   0   4    6.35    0.21
  10   0  -4    6.05    0.22
  10   0  -4    5.89    0.20
 -10   0   3   16.09    0.55
 -10   0   3   16.82    0.55
 -10   0   3   15.70    0.53
 -10   0   3   16.62    0.54
 -10   0   3   16.77    0.56
 -10   0   3   17.37    0.55
  10   0  -3   15.85    0.54
  10   0  -3   17.00    0.57
 -10   0   2    2.23    0.12
 -10   0   2    2.40    0.11
 -10   0   2    2.25    0.13
 -10   0   2    2.33    0.12
 -10   0   2    2.33    0.13
 -10   0   2    2.25    0.13
  10   0  -2    2.39    0.19
  10   0  -2    2.02    0.31
 -10   0   1    6.71    0.28
 -10   0   1    6.78    0.25
 -10   0   1    6.87    0.28
 -10   0   1    6.91    0.27
 -10   0   1    6.70    0.26
  10   0  -1    6.49    0.48
  10   0  -1    6.24    0.55
 -10   0   0   67.72    2.23
 -10   0   0   72.13    2.22
 -10   0   0   71.76    2.24
 -10   0   0   70.17    2.25
  10   0   0   74.40    2.69
 -10   0  -1    6.44    0.27
 -10   0  -1    6.07    0.25
 -11   0   3    0.01    0.02
 -11   0   3    0.01    0.01
 -11   0   3    0.01    0.01
 -11   0   3    0.00    0.01
 -11   0   3    0.00    0.01
  11   0  -3    0.01    0.01
 -11   0   2    0.00    0.02
 -11   0   2    0.05    0.02
 -11   0   2    0.01    0.02
 -11   0   2    0.01    0.02
 -11   0   2    0.04    0.02
  11   0  -2   -0.01    0.06
 -11   0   1    0.01    0.02
 -11   0   1    0.00    0.02
 -11   0   1   -0.01    0.02
 -11   0   1   -0.02    0.02
 -11   0   1    0.01    0.02
  11   0  -1    0.02    0.04
  11   0  -1    0.00    0.08
 -11   0   0    0.01    0.02
 -11   0   0    0.00    0.02
 -11   0   0    0.00    0.02
 -11   0   0    0.01    0.02
  11   0   0    0.00    0.06
  11   0   0    0.00    0.05
 -11   0  -1    0.00    0.02
 -11   0  -1    0.02    0.02
 -12   0   1    3.23    0.14
 -12   0   1    3.38    0.12
 -12   0   1    3.43    0.13
 -12   0   1    3.21    0.13
  12   0  -1    3.24    0.18
 -12   0   0   30.17    0.95
 -12   0   0   30.62    0.98
 -12   0   0   31.11    0.97
 -12   0  -1    2.94    0.12
 -12   1  -1    0.40    0.04
 -12   1  -1    0.36    0.03
 -12   1   0    1.08    0.06
 -12   1   0    1.16    0.07
 -12   1   0    1.07    0.06
 -12   1   0    1.14    0.06
  12  -1  -1    0.42    0.06
 -12   1   1    0.32    0.03
 -12   1   1    0.34    0.04
 -12   1   1    0.32    0.04
 -12   1   1    0.29    0.03
 -12   1   1    0.35    0.03
 -11   1  -1   26.17    0.86
 -11   1  -1   26.96    0.87
  11  -1   0    1.54    0.23
  11  -1   0    1.57    0.20
 -11   1   0    1.60    0.08
 -11   1   0    1.72    0.10
 -11   1   0    1.54    0.10
 -11   1   0    1.61    0.09
  11  -1  -1   26.03    0.96
 -11   1   1   28.58    0.87
 -11   1   1   27.37    0.89
 -11   1   1   27.30    0.88
 -11   1   1   26.69    0.89
  11  -1  -2    3.21    0.19
 -11   1   2    3.16    0.13
 -11   1   2    3.15    0.14
 -11   1   2    2.96    0.14
 -11   1   2    3.32    0.14
 -11   1   2    3.32    0.15
  11  -1  -3    0.96    0.06
 -11   1   3    0.96    0.05
 -11   1   3    1.04    0.06
 -11   1   3    1.07    0.06
 -11   1   3    0.94    0.05
 -10   1  -1    5.38    0.22
 -10   1  -1    5.29    0.24
 -10   1  -1    5.52    0.23
  10  -1   0   40.52    1.68
 -10   1   0   38.47    1.26
 -10   1   0   38.79    1.29
 -10   1   0   38.69    1.25
 -10   1   0   40.54    1.28
  10  -1  -1    5.38    0.51
  10  -1  -1    5.75    0.44
 -10   1   1    5.45    0.24
 -10   1   1    5.32    0.22
 -10   1   1    5.66    0.23
 -10   1   1    5.12    0.23
 -10   1   1    5.24    0.21
  10  -1  -2    2.69    0.13
  10  -1  -2    2.74    0.35
  10  -1  -2    2.80    0.20
 -10   1   2    2.89    0.15
 -10   1   2    2.74    0.13
 -10   1   2    2.87    0.14
 -10   1   2    2.69    0.14
 -10   1   2    2.66    0.12
  10  -1  -3   10.60    0.36
  10  -1  -3   11.05    0.39
 -10   1   3    9.91    0.36
 -10   1   3   10.28    0.37
 -10   1   3   10.85    0.38
 -10   1   3   11.11    0.37
 -10   1   3   10.04    0.35
 -10   1   3   10.31    0.35
  10  -1  -4    5.54    0.19
  10  -1  -4    5.53    0.21
 -10   1   4    5.51    0.20
 -10   1   4    5.61    0.20
 -10   1   4    5.55    0.20
  -9   1  -1   13.67    0.49
  -9   1  -1   12.82    0.46
  -9   1  -1   13.15    0.48
   9  -1   0    2.41    0.22
   9  -1   0    2.23    0.28
  -9   1   0    2.02    0.13
  -9   1   0    2.00    0.12
  -9   1   0    1.93    0.11
  -9   1   0    2.14    0.12
  -9   1   0    2.07    0.21
   9  -1  -1   14.85    0.69
   9  -1  -1   14.90    0.91
   9  -1  -1   15.31    0.80
  -9   1   1   14.93    0.53
  -9   1   1   15.16    0.53
  -9   1   1   14.30    0.50
  -9   1   1   14.60    0.52
  -9   1   1   14.62    0.54
  -9   1   1   13.80    0.49
   9  -1  -2    4.71    0.33
   9  -1  -2    4.23    0.47
   9  -1  -2    4.24    0.27
  -9   1   2    4.51    0.19
  -9   1   2    4.32    0.21
  -9   1   2    4.43    0.20
  -9   1   2    4.29    0.17
  -9   1   2    4.43    0.21
   9  -1  -3   25.06    0.79
  -9   1   3   22.76    0.80
  -9   1   3   24.41    0.78
  -9   1   3   25.67    0.81
  -9   1   3   24.15    0.81
  -9   1   3   23.52    0.79
  -9   1   3   25.53    0.83
   9  -1  -4    0.66    0.06
   9  -1  -4    0.62    0.05
  -9   1   4    0.66    0.06
  -9   1   4    0.61    0.06
  -9   1   4    0.62    0.05
  -8   1  -5   12.94    0.41
  -8   1  -5   12.74    0.42
  -8   1  -1   14.07    0.71
   8  -1   0   73.73    2.49
   8  -1   0   75.21    2.63
  -8   1   0   74.94    2.61
  -8   1   0   71.14    2.49
   8  -1  -1   14.76    0.76
   8  -1  -1   16.42    0.71
  -8   1   1   14.88    0.77
  -8   1   1   15.00    0.70
   8  -1  -2    9.45    0.61
   8  -1  -2    9.17    0.72
   8  -1  -2    9.64    0.52
  -8   1   2    8.90    0.58
   8  -1  -3    2.72    0.13
   8  -1  -3    2.97    0.26
   8  -1  -3    2.74    0.21
  -8   1   3    2.86    0.16
  -8   1   3    2.72    0.14
  -8   1   3    2.68    0.12
  -8   1   3    2.81    0.15
   8  -1  -4   11.81    0.41
   8  -1  -4   11.54    0.44
  -8   1   4   11.90    0.43
  -8   1   4   12.13    0.43
  -8   1   4   12.14    0.42
  -8   1   4   12.31    0.40
   8  -1  -5   13.28    0.43
   8  -1  -5   12.54    0.44
  -8   1   5   13.46    0.44
  -7   1  -5    1.30    0.08
  -7   1  -5    1.31    0.08
  -7   1  -5    1.28    0.08
  -7   1  -5    1.36    0.07
  -7   1  -4   12.75    0.43
  -7   1  -4   12.64    0.46
  -7   1  -4   12.89    0.44
   7  -1   2   18.68    0.88
  -7   1  -2   17.83    0.82
  -7   1  -1    8.71    0.49
   7  -1   0   23.99    0.92
   7  -1   0   23.32    0.97
  -7   1   0   24.35    1.01
  -7   1   0   23.47    0.92
   7  -1  -1    9.56    0.48
   7  -1  -1    9.78    0.61
  -7   1   1    9.55    0.55
  -7   1   1    9.47    0.49
   7  -1  -2   18.52    0.92
   7  -1  -2   19.23    1.07
  -7   1   2   19.17    0.91
   7  -1  -3   21.00    0.87
  -7   1   3   19.26    0.95
   7  -1  -4   13.17    0.49
   7  -1  -4   13.56    0.47
  -7   1   4   13.17    0.47
  -7   1   4   13.78    0.48
  -7   1   4   13.32    0.49
  -7   1   4   13.81    0.46
   7  -1  -5    1.40    0.08
   7  -1  -5    1.38    0.09
  -7   1   5    1.27    0.09
  -6   1  -6    1.39    0.07
  -6   1  -6    1.34    0.07
  -6   1  -6    1.25    0.06
  -6   1  -6    1.36    0.06
  -6   1  -6    1.18    0.06
   6  -1   5    7.93    0.49
  -6   1  -5    7.87    0.28
  -6   1  -5    7.95    0.30
  -6   1  -5    7.78    0.30
  -6   1  -5    7.53    0.28
  -6   1  -5    7.97    0.29
  -6   1  -4   12.53    0.45
  -6   1  -4   12.06    0.45
  -6   1  -4   12.36    0.44
  -6   1  -4   13.08    0.62
  -6   1  -4   12.77    0.43
  -6   1  -3    0.21    0.08
  -6   1  -2  117.20    3.84
   6  -1   1   20.82    1.19
  -6   1  -1   22.96    0.90
   6  -1   0   26.98    1.44
   6  -1   0   27.83    1.21
   6  -1   0   28.97    1.02
  -6   1   0   29.22    1.10
  -6   1   0   27.84    1.02
   6  -1  -1   23.22    0.89
   6  -1  -1   22.35    1.01
   6  -1  -1   23.44    1.08
  -6   1   1   24.68    0.98
  -6   1   1   23.54    0.90
   6  -1  -2  114.22    4.25
   6  -1  -2  124.02    3.97
  -6   1   2  126.26    3.98
  -6   1   2  127.43    4.10
   6  -1  -3    0.01    0.11
   6  -1  -3    0.21    0.08
  -6   1   3    0.15    0.09
   6  -1  -4   13.02    0.47
   6  -1  -4   12.90    0.44
  -6   1   4   12.87    0.43
  -6   1   4   12.67    0.45
  -6   1   4   12.63    0.46
  -6   1   4   10.95    0.47
  -6   1   4   13.08    0.46
   6  -1  -5    5.91    0.33
   6  -1  -5    7.84    0.27
  -6   1   5    7.44    0.28
  -6   1   5    7.95    0.29
   6  -1  -6    1.20    0.06
  -6   1   6    1.16    0.06
  -6   1   6    1.08    0.06
   5  -1   6    4.73    0.31
   5  -1   6    4.75    0.23
  -5   1  -6    5.15    0.19
  -5   1  -6    4.94    0.19
  -5   1  -6    4.95    0.19
  -5   1  -6    5.04    0.18
  -5   1  -6    4.87    0.18
   5  -1   5   10.88    0.59
   5  -1   5   10.62    0.62
  -5   1  -5   10.00    0.37
  -5   1  -5   10.28    0.38
  -5   1  -5   10.45    0.39
  -5   1  -5   10.26    0.36
  -5   1  -5    9.78    0.37
   5  -1   4   71.21    2.46
  -5   1  -4   70.61    2.41
  -5   1  -4   68.27    2.41
  -5   1  -3   25.73    1.00
  -5   1  -3   25.81    1.00
   5  -1   2    8.01    0.45
  -5   1  -2    8.82    0.44
  -5   1  -2    8.17    0.40
   5  -1   1   16.02    0.90
   5  -1   1   14.56    0.70
  -5   1  -1   16.16    0.66
   5  -1   0   88.95    3.19
   5  -1   0   88.01    2.90
   5  -1   0   84.46    2.72
  -5   1   0   80.22    2.73
  -5   1   0   85.58    2.80
   5  -1  -1   15.58    0.93
   5  -1  -1   14.28    0.59
   5  -1  -1   15.93    0.75
  -5   1   1   15.81    0.67
  -5   1   1   14.29    0.60
   5  -1  -2    8.19    0.55
   5  -1  -2    8.62    0.41
   5  -1  -2    7.59    0.66
  -5   1   2    9.27    0.49
  -5   1   2    9.17    0.43
   5  -1  -3   25.78    0.99
  -5   1   3   25.45    1.09
  -5   1   4   66.54    2.41
   5  -1  -5   10.07    0.38
   5  -1  -5   10.23    0.36
  -5   1   5   10.08    0.38
  -5   1   5   10.00    0.38
   5  -1  -6    4.30    0.21
   5  -1  -6    4.98    0.18
  -5   1   6    4.75    0.18
  -5   1   6    4.79    0.19
   4  -1   6    8.11    0.46
   4  -1   6    8.17    0.36
  -4   1  -6    7.93    0.30
  -4   1  -6    8.31    0.29
  -4   1  -6    8.03    0.29
  -4   1  -6    8.34    0.28
  -4   1  -6    8.03    0.29
  -4   1  -6    8.44    0.30
   4  -1   5   22.70    1.07
   4  -1   5   22.95    0.98
  -4   1  -5   22.16    0.74
  -4   1  -5   22.14    0.75
  -4   1  -5   21.75    0.73
  -4   1  -5   22.08    0.74
  -4   1  -5   22.33    0.73
  -4   1  -5   22.61    0.76
  -4   1  -5   22.13    0.74
  -4   1  -5   22.03    0.95
   4  -1   4   39.86    1.52
  -4   1  -4   38.86    1.45
  -4   1  -4   37.77    1.44
   4  -1   3   11.99    0.60
  -4   1  -3   11.62    0.53
  -4   1  -3   11.79    0.54
  -4   1  -3   10.89    0.54
   4  -1   2   17.24    0.73
  -4   1  -2   16.22    0.65
  -4   1  -2   17.45    0.70
  -4   1  -2   18.23    0.67
   4  -1   1   43.59    1.68
   4  -1   1   40.70    1.46
  -4   1  -1   42.09    1.38
  -4   1  -1   41.60    1.43
   4  -1   0  183.92    8.35
   4  -1   0  184.70    6.33
  -4   1   0  177.44    5.74
   4  -1  -1   41.84    1.66
   4  -1  -1   43.48    1.49
   4  -1  -1   38.12    1.33
  -4   1   1   36.69    1.33
  -4   1   1   39.48    1.39
   4  -1  -2   16.53    0.80
   4  -1  -2   16.74    0.94
   4  -1  -2   16.05    0.65
  -4   1   2   17.52    0.66
  -4   1   2   17.61    0.72
   4  -1  -3   11.49    0.50
   4  -1  -3   10.08    0.63
  -4   1   3   11.22    0.57
  -4   1   4   32.58    1.32
   4  -1  -5   21.22    0.74
   4  -1  -5   21.90    0.74
   4  -1  -5   21.39    0.71
  -4   1   5   21.83    0.74
  -4   1   5   21.98    0.73
   4  -1  -6    7.59    0.27
   4  -1  -6    7.81    0.29
  -4   1   6    7.96    0.29
  -4   1   6    7.82    0.29
   3  -1   6    4.05    0.32
   3  -1   6    3.94    0.23
  -3   1  -6    4.15    0.17
  -3   1  -6    4.08    0.18
  -3   1  -6    4.06    0.18
  -3   1  -6    4.07    0.17
  -3   1  -6    3.87    0.16
  -3   1  -6    4.22    0.16
  -3   1  -6    4.13    0.17
   3  -1   5    6.10    0.42
   3  -1   5    6.27    0.49
  -3   1  -5    5.65    0.24
  -3   1  -5    5.65    0.23
  -3   1  -5    5.91    0.39
  -3   1  -5    5.71    0.25
  -3   1  -5    5.82    0.24
  -3   1  -5    5.69    0.23
  -3   1  -5    5.52    0.22
   3  -1   4   23.69    1.05
  -3   1  -4   23.86    0.97
  -3   1  -4   23.83    0.96
   3  -1   3   63.00    2.22
  -3   1  -3   61.54    2.13
  -3   1  -3   67.96    2.15
   3  -1   2   98.71    3.17
  -3   1  -2   94.88    3.13
  -3   1  -2  100.16    3.11
  -3   1  -2   98.12    3.13
   3  -1   1  607.10   28.69
   3  -1   1  566.52   22.58
  -3   1  -1  577.27   23.31
  -3   1  -1  575.33   22.07
  -3   1  -1  560.19   22.63
   3  -1   0   17.25    0.67
   3  -1   0   17.79    0.80
  -3   1   0   16.32    0.62
   3  -1  -1  650.95   19.73
   3  -1  -1  630.82   28.72
  -3   1   1  595.72   25.96
   3  -1  -2   91.09    3.03
   3  -1  -2   91.67    3.17
   3  -1  -2   87.18    2.86
  -3   1   2   92.18    2.94
   3  -1  -3   54.83    2.08
   3  -1  -3   57.17    1.91
  -3   1   3   60.81    2.02
  -3   1   4   20.06    0.90
   3  -1  -5    5.86    0.25
   3  -1  -5    5.37    0.22
   3  -1  -5    5.83    0.25
  -3   1   5    5.56    0.24
  -3   1   5    5.57    0.24
   3  -1  -6    4.02    0.16
   3  -1  -6    3.98    0.18
  -3   1   6    3.75    0.18
  -3   1   6    4.08    0.18
   2  -1   7    0.25    0.02
  -2   1  -7    0.20    0.02
  -2   1  -7    0.25    0.02
   2  -1   6    5.49    0.29
   2  -1   6    5.22    0.38
  -2   1  -6    5.49    0.21
  -2   1  -6    5.46    0.21
  -2   1  -6    5.48    0.22
  -2   1  -6    5.59    0.23
  -2   1  -6    5.68    0.21
  -2   1  -6    5.67    0.23
  -2   1  -6    5.77    0.22
   2  -1   5    1.08    0.19
   2  -1   5    1.04    0.20
  -2   1  -5    1.05    0.09
  -2   1  -5    0.92    0.08
  -2   1  -5    0.91    0.08
  -2   1  -5    1.09    0.08
  -2   1  -5    1.00    0.16
  -2   1  -5    0.92    0.07
  -2   1  -5    1.11    0.08
  -2   1  -5    1.02    0.07
   2  -1   4   28.82    1.22
  -2   1  -4   28.45    1.11
  -2   1  -4   29.29    1.11
   2  -1   3   19.67    0.83
  -2   1  -3   19.89    0.76
  -2   1  -3   18.74    0.75
   2  -1   2   32.90    1.18
  -2   1  -2   35.20    1.14
  -2   1  -2   32.29    1.15
   2  -1   1   14.15    0.52
   2  -1   1   14.68    0.60
  -2   1  -1   15.37    0.53
   2  -1   0   66.65    2.17
   2  -1  -1   17.56    0.73
   2  -1  -1   15.89    0.64
   2  -1  -2   30.76    1.15
   2  -1  -2   31.90    1.24
  -2   1   2   29.72    1.03
  -2   1   2   32.20    1.11
   2  -1  -3   16.46    0.78
  -2   1   3   17.82    0.74
   2  -1  -5    1.07    0.09
   2  -1  -5    1.20    0.10
   2  -1  -5    1.04    0.08
   2  -1  -5    1.02    0.09
  -2   1   5    1.21    0.10
  -2   1   5    1.18    0.12
   2  -1  -6    5.60    0.21
   2  -1  -6    5.52    0.22
   2  -1  -6    5.67    0.23
   2  -1  -6    5.98    0.24
  -2   1   6    5.05    0.21
  -2   1   6    5.46    0.23
   2  -1  -7    0.22    0.02
  -2   1   7    0.18    0.03
   1  -1   7    7.39    0.25
  -1   1  -7    7.53    0.26
  -1   1  -7    7.42    0.25
   1  -1   6   11.20    0.45
   1  -1   6   10.35    0.38
   1  -1   6    9.98    0.56
  -1   1  -6   10.55    0.37
  -1   1  -6   10.77    0.39
  -1   1  -6   10.41    0.36
  -1   1  -6    9.97    0.38
  -1   1  -6   10.09    0.36
  -1   1  -6   11.13    0.38
   1  -1   5    3.97    0.34
   1  -1   5    3.51    0.29
   1  -1   5    4.31    0.41
  -1   1  -5    4.15    0.31
  -1   1  -5    3.72    0.30
   1  -1   4    5.49    0.34
   1  -1   4    5.38    0.41
  -1   1  -4    5.40    0.33
  -1   1  -4    5.61    0.34
   1  -1   3   27.80    1.07
  -1   1  -3   26.80    0.98
  -1   1  -3   27.30    0.98
   1  -1   2  144.38    4.72
  -1   1  -2  146.36    4.55
   1  -1   1   10.12    0.39
   1  -1   1   10.82    0.38
  -1   1  -1   10.83    0.36
   1  -1   0    1.02    0.07
   1  -1   0    1.06    0.09
   1  -1  -1   11.35    0.48
   1  -1  -1   10.43    0.43
   1  -1  -2  133.44    4.42
   1  -1  -2  137.72    4.51
   1  -1  -2  133.68    4.34
  -1   1   2  140.11    4.31
  -1   1   2  138.88    4.39
   1  -1  -3   26.09    0.95
   1  -1  -3   28.19    0.97
  -1   1   3   26.56    1.03
  -1   1   3   27.39    0.97
  -1   1   4    4.79    0.39
  -1   1   5    3.77    0.32
   1  -1  -6   10.67    0.39
   1  -1  -6   10.51    0.39
   1  -1  -6   10.65    0.38
   1  -1  -6   10.20    0.36
  -1   1   6   11.00    0.39
  -1   1   6   10.06    0.41
  -1   1   6   10.48    0.37
   1  -1  -7    6.99    0.24
   1  -1  -7    7.52    0.25
  -1   1   7    7.43    0.25
  -1   1   7    6.87    0.24
   0  -1   7   30.90    0.97
   0   1  -7   31.17    0.97
   0   1  -7   31.81    0.98
   0   1  -7   30.45    0.96
   0  -1   6    0.01    0.03
   0  -1   6    0.03    0.05
   0  -1   6    0.03    0.02
   0   1  -6    0.01    0.03
   0   1  -6    0.01    0.02
   0   1  -6    0.01    0.02
   0   1  -6    0.00    0.02
   0   1  -6    0.01    0.02
   0  -1   5   14.85    0.76
   0  -1   5   15.12    0.86
   0   1  -5   15.15    0.69
   0  -1   4    0.01    0.05
   0  -1   4    0.04    0.06
   0  -1   4    0.12    0.06
   0   1  -4    0.15    0.06
   0   1  -4    0.03    0.04
   0  -1   3   20.31    0.85
   0   1  -3   21.01    0.77
   0   1  -3   20.93    0.77
   0  -1   2    0.02    0.03
   0   1  -2    0.02    0.02
   0   1  -2    0.03    0.03
   0   1  -1   60.40    1.96
   0  -1   0    0.02    0.01
   0  -1   0    0.01    0.01
   0   1   0    0.00    0.01
   0  -1  -1   61.55    2.00
   0  -1  -1   58.99    1.99
   0  -1  -2    0.03    0.02
   0  -1  -2    0.20    0.06
   0   1   2    0.03    0.02
   0  -1  -3   20.93    0.77
   0  -1  -3   21.24    0.77
   0   1   3   20.83    0.78
   0   1   3   18.83    0.80
   0  -1  -4    0.02    0.04
   0  -1  -4    0.02    0.03
   0   1   4    0.05    0.04
   0   1   4    0.01    0.05
   0   1   5   14.47    0.83
   0   1   5   14.60    0.74
   0  -1  -6    0.01    0.03
   0  -1  -6    0.01    0.02
   0  -1  -6    0.00    0.02
   0  -1  -6    0.02    0.02
   0  -1  -6   -0.01    0.02
   0   1   6    0.02    0.03
   0   1   6    0.01    0.05
   0  -1  -7   31.30    0.96
   0  -1  -7   28.97    0.95
   0   1   7   30.37    0.95
   0   1   7   31.29    0.96
  -1  -1   7    7.21    0.25
  -1  -1   7    7.24    0.24
   1   1  -7    7.11    0.25
   1   1  -7    7.36    0.25
   1   1  -7    7.10    0.24
  -1  -1   6   10.50    0.38
  -1  -1   6   11.13    0.39
   1   1  -6   10.32    0.39
   1   1  -6   10.80    0.39
   1   1  -6   10.59    0.37
   1   1  -6   11.00    0.39
  -1  -1   5    2.15    0.33
  -1  -1   4    5.16    0.38
  -1  -1   3   26.56    0.97
  -1  -1   3   28.71    1.08
   1   1  -3   27.91    0.97
   1   1  -3   26.90    0.97
  -1  -1   2  141.90    4.42
   1   1  -2  130.26    4.26
   1   1  -2  138.97    4.47
  -1  -1   1   10.63    0.43
   1   1  -1    9.96    0.42
   1   1  -1   10.15    0.40
  -1  -1   0    0.96    0.07
  -1  -1   0    1.03    0.10
  -1  -1  -1   10.71    0.45
  -1  -1  -1   11.52    0.43
  -1  -1  -2  136.18    4.37
  -1  -1  -2  146.17    4.40
   1   1   2  126.79    4.32
  -1  -1  -3   28.76    1.02
  -1  -1  -3   27.72    1.01
   1   1   3   28.05    1.02
  -1  -1  -4    5.69    0.34
  -1  -1  -4    5.37    0.33
   1   1   4    5.07    0.34
   1   1   4    5.54    0.43
  -1  -1  -5    4.12    0.32
  -1  -1  -5    4.11    0.31
   1   1   5    4.09    0.35
   1   1   5    4.08    0.40
   1   1   5    3.39    0.29
  -1  -1  -6   10.58    0.37
  -1  -1  -6   10.31    0.39
  -1  -1  -6   10.77    0.39
  -1  -1  -6   10.20    0.36
  -1  -1  -6   11.12    0.39
  -1  -1  -6   10.09    0.36
   1   1   6   11.18    0.46
   1   1   6   10.42    0.38
   1   1   6   10.52    0.57
  -1  -1  -7    7.03    0.25
  -1  -1  -7    7.48    0.25
  -1  -1  -7    7.07    0.24
   1   1   7    6.98    0.24
  -2  -1   7    0.20    0.03
   2   1  -7    0.24    0.02
  -2  -1   6    5.22    0.21
  -2  -1   6    5.48    0.23
   2   1  -6    5.49    0.23
   2   1  -6    5.36    0.23
   2   1  -6    5.83    0.22
   2   1  -6    5.29    0.21
  -2  -1   5    1.18    0.08
  -2  -1   5    1.04    0.12
  -2  -1   5    1.21    0.10
   2   1  -5    1.00    0.08
   2   1  -5    1.10    0.09
   2   1  -5    1.16    0.09
   2   1  -5    1.10    0.08
  -2  -1   4   26.90    1.14
  -2  -1   3   18.14    0.80
  -2  -1   2   31.85    1.14
   2   1  -2   30.43    1.19
   2   1  -2   31.89    1.14
  -2  -1   1   15.06    0.67
   2   1  -1   15.95    0.61
   2   1  -1   16.00    0.67
  -2  -1   0   64.22    2.10
  -2  -1   0   67.44    2.29
   2   1   0   63.81    2.09
  -2  -1  -1   15.37    0.66
  -2  -1  -1   16.19    0.60
  -2  -1  -2   30.16    1.08
  -2  -1  -2   31.28    1.13
  -2  -1  -2   33.08    1.09
   2   1   2   33.63    1.11
  -2  -1  -3   20.07    0.78
  -2  -1  -3   20.25    0.78
  -2  -1  -4   28.82    1.13
  -2  -1  -4   28.67    1.13
   2   1   4   32.01    1.31
   2   1   4   28.56    1.14
  -2  -1  -5    0.89    0.09
  -2  -1  -5    1.00    0.08
  -2  -1  -5    1.19    0.17
  -2  -1  -5    0.97    0.08
  -2  -1  -5    1.11    0.09
  -2  -1  -5    1.04    0.07
  -2  -1  -5    0.82    0.08
  -2  -1  -5    1.03    0.08
   2   1   5    1.13    0.21
   2   1   5    0.98    0.18
  -2  -1  -6    5.83    0.22
  -2  -1  -6    5.40    0.22
  -2  -1  -6    5.17    0.22
  -2  -1  -6    5.13    0.20
  -2  -1  -6    5.76    0.21
  -2  -1  -6    5.33    0.21
  -2  -1  -6    5.29    0.21
   2   1   6    4.87    0.21
   2   1   6    4.66    0.41
   2   1   6    5.23    0.28
  -2  -1  -7    0.19    0.02
  -2  -1  -7    0.23    0.03
   2   1   7    0.25    0.03
  -3  -1   6    4.31    0.19
  -3  -1   6    3.80    0.16
   3   1  -6    4.35    0.18
   3   1  -6    3.93    0.17
   3   1  -6    4.07    0.17
  -3  -1   5    5.47    0.23
  -3  -1   5    6.02    0.25
   3   1  -5    5.80    0.24
   3   1  -5    5.59    0.24
   3   1  -5    6.03    0.23
  -3  -1   4   22.38    1.00
  -3  -1   3   61.83    2.17
  -3  -1   2  105.02    3.17
   3   1  -2   95.02    3.19
   3   1  -2   90.03    3.29
  -3  -1   1  623.93   31.26
   3   1  -1  560.22   25.27
   3   1  -1  646.61   31.38
  -3  -1   0   15.48    0.60
  -3  -1   0   17.20    0.78
  -3  -1   0   16.60    0.66
   3   1   0   16.00    0.66
   3   1   0   17.80    0.77
  -3  -1  -1  593.04   22.16
  -3  -1  -1  585.17   28.73
  -3  -1  -1  600.18   24.87
  -3  -1  -1  524.84   22.31
   3   1   1  618.82   28.98
   3   1   1  612.72   24.90
  -3  -1  -2   96.52    2.98
  -3  -1  -2   94.28    2.98
   3   1   2   90.18    3.00
  -3  -1  -3   66.45    2.26
  -3  -1  -3   69.22    2.26
  -3  -1  -4   24.05    0.99
  -3  -1  -4   24.24    0.99
   3   1   4   25.39    1.09
   3   1   4   24.56    1.01
  -3  -1  -5    5.84    0.24
  -3  -1  -5    5.70    0.23
  -3  -1  -5    5.73    0.24
  -3  -1  -5    5.50    0.23
  -3  -1  -5    5.51    0.38
  -3  -1  -5    5.49    0.24
  -3  -1  -5    6.02    0.22
   3   1   5    5.69    0.41
   3   1   5    5.77    0.47
  -3  -1  -6    4.15    0.18
  -3  -1  -6    3.99    0.17
  -3  -1  -6    4.00    0.17
  -3  -1  -6    4.00    0.17
  -3  -1  -6    4.09    0.16
  -3  -1  -6    4.05    0.17
   3   1   6    3.77    0.35
   3   1   6    3.97    0.32
   3   1   6    3.90    0.23
  -4  -1   6    8.45    0.31
   4   1  -6    8.00    0.29
  -4  -1   5   22.27    0.74
  -4  -1   5   22.12    0.73
   4   1  -5   21.98    0.72
   4   1  -5   20.40    0.74
  -4  -1   4   34.26    1.40
  -4  -1   3   11.96    0.59
   4   1  -3    9.97    0.62
   4   1  -3   10.56    0.48
  -4  -1   2   18.58    0.76
  -4  -1   2   17.08    0.67
   4   1  -2   19.49    0.97
   4   1  -2   16.82    0.80
   4   1  -2   16.26    0.66
  -4  -1   1   41.20    1.67
  -4  -1   1   38.47    1.40
  -4  -1   1   37.05    1.34
   4   1  -1   43.20    1.49
   4   1  -1   41.49    1.67
  -4  -1   0  168.54    5.60
  -4  -1   0  177.43    6.05
  -4  -1   0  164.42    5.65
   4   1   0  179.93    5.78
   4   1   0  177.41    6.06
  -4  -1  -1   38.40    1.58
  -4  -1  -1   38.25    1.33
  -4  -1  -1   39.00    1.29
  -4  -1  -1   38.95    1.42
   4   1   1   39.12    1.42
   4   1   1   42.57    1.60
  -4  -1  -2   17.05    0.67
  -4  -1  -2   17.69    0.67
  -4  -1  -3   11.85    0.55
  -4  -1  -3   12.14    0.55
  -4  -1  -4   37.13    1.42
  -4  -1  -4   37.87    1.42
   4   1   4   38.68    1.49
   4   1   4   38.39    1.45
  -4  -1  -5   21.81    0.74
  -4  -1  -5   21.76    0.71
  -4  -1  -5   21.32    0.72
  -4  -1  -5   22.02    0.72
  -4  -1  -5   21.95    0.73
  -4  -1  -5   21.41    0.93
  -4  -1  -5   21.47    0.74
   4   1   5   22.73    1.05
   4   1   5   22.07    0.95
  -4  -1  -6    7.90    0.28
  -4  -1  -6    8.28    0.28
  -4  -1  -6    7.84    0.29
  -4  -1  -6    8.09    0.28
  -4  -1  -6    7.64    0.29
  -4  -1  -6    8.00    0.29
   4   1   6    7.85    0.35
   4   1   6    8.15    0.46
  -5  -1   6    4.65    0.18
  -5  -1   6    4.95    0.19
   5   1  -6    4.93    0.18
  -5  -1   5   10.08    0.37
  -5  -1   5   10.07    0.38
   5   1  -5    9.94    0.38
   5   1  -5   10.27    0.36
  -5  -1   4   65.39    2.39
  -5  -1   3   26.26    1.10
   5   1  -3   24.85    0.97
  -5  -1   2    9.00    0.42
  -5  -1   2    9.11    0.49
   5   1  -2    7.29    0.63
   5   1  -2    8.32    0.54
   5   1  -2    8.54    0.40
  -5  -1   1   15.68    0.61
  -5  -1   1   15.59    0.67
   5   1  -1   14.27    0.59
   5   1  -1   15.09    0.92
   5   1  -1   15.29    0.76
  -5  -1   0   82.40    2.72
  -5  -1   0   83.93    2.77
  -5  -1   0   86.46    3.16
   5   1   0   83.59    3.14
   5   1   0   88.07    2.90
  -5  -1  -1   15.51    0.64
  -5  -1  -1   14.61    0.60
  -5  -1  -1   15.83    0.73
  -5  -1  -1   15.57    0.90
   5   1   1   16.80    0.74
   5   1   1   15.74    0.90
  -5  -1  -2    7.43    0.38
  -5  -1  -2    8.51    0.39
  -5  -1  -3   25.90    1.00
  -5  -1  -3   25.80    1.00
  -5  -1  -4   66.56    2.37
  -5  -1  -4   70.85    2.39
   5   1   4   69.51    2.41
  -5  -1  -5   10.04    0.38
  -5  -1  -5   10.49    0.36
  -5  -1  -5   10.39    0.37
  -5  -1  -5    9.99    0.36
  -5  -1  -5   10.13    0.38
  -5  -1  -5   10.07    0.37
   5   1   5   10.16    0.60
  -5  -1  -6    5.09    0.18
  -5  -1  -6    5.20    0.19
  -5  -1  -6    4.74    0.18
  -5  -1  -6    4.96    0.19
  -5  -1  -6    4.97    0.19
  -5  -1  -6    5.06    0.19
   5   1   6    4.63    0.31
  -6  -1   6    1.16    0.06
  -6  -1   6    1.17    0.07
   6   1  -6    1.29    0.06
  -6  -1   5    7.68    0.30
  -6  -1   5    7.87    0.30
   6   1  -5    7.38    0.30
   6   1  -5    8.03    0.28
  -6  -1   4   12.16    0.46
  -6  -1   4   13.29    0.44
  -6  -1   4   13.20    0.46
  -6  -1   4   12.75    0.47
   6   1  -4   13.34    0.45
   6   1  -4   12.64    0.48
  -6  -1   3    0.11    0.08
   6   1  -3    0.25    0.09
   6   1  -3    0.07    0.12
  -6  -1   2  123.33    3.94
  -6  -1   2  124.76    4.06
   6   1  -2  116.70    4.23
   6   1  -2  122.87    3.92
  -6  -1   1   23.92    0.90
  -6  -1   1   24.05    0.98
   6   1  -1   23.31    0.89
   6   1  -1   22.36    1.09
   6   1  -1   22.96    1.02
  -6  -1   0   29.24    1.10
  -6  -1   0   30.61    1.05
   6   1   0   27.07    1.46
   6   1   0   27.00    1.20
  -6  -1  -1   23.03    0.89
  -6  -1  -1   21.83    0.83
   6   1   1   21.15    0.99
   6   1   1   22.43    1.25
  -6  -1  -3    0.18    0.08
   6   1   3    0.12    0.06
  -6  -1  -4   12.91    0.42
  -6  -1  -4   12.73    0.61
  -6  -1  -4   11.34    0.44
  -6  -1  -4   12.45    0.44
  -6  -1  -4   12.33    0.43
  -6  -1  -5    7.63    0.29
  -6  -1  -5    8.17    0.28
  -6  -1  -5    7.84    0.28
  -6  -1  -5    8.02    0.29
   6   1   5    7.28    0.46
  -6  -1  -6    1.37    0.07
  -6  -1  -6    1.35    0.06
  -6  -1  -6    1.30    0.07
  -6  -1  -6    1.36    0.06
  -7  -1   5    1.16    0.08
  -7  -1   5    1.30    0.08
   7   1  -5    1.36    0.07
   7   1  -5    1.46    0.09
  -7  -1   4   13.21    0.47
  -7  -1   4   12.75    0.47
  -7  -1   4   13.94    0.48
   7   1  -4   12.74    0.45
   7   1  -4   13.38    0.49
  -7  -1   3   20.86    1.00
   7   1  -3   20.57    0.87
  -7  -1   2   19.36    0.93
  -7  -1   2   19.15    0.83
   7   1  -2   19.68    0.82
   7   1  -2   19.41    1.08
  -7  -1   1    9.49    0.55
  -7  -1   1   10.33    0.50
   7   1  -1    9.61    0.63
   7   1  -1    9.68    0.49
  -7  -1   0   24.35    1.01
  -7  -1   0   24.52    0.95
   7   1   0   24.44    0.94
  -7  -1  -1    8.94    0.44
  -7  -1  -1    8.71    0.48
  -7  -1  -5    1.41    0.08
  -7  -1  -5    1.38    0.08
  -7  -1  -5    1.24    0.07
  -8  -1   5   14.36    0.48
   8   1  -5   14.32    0.46
   8   1  -5   14.04    0.48
  -8  -1   4   12.54    0.44
  -8  -1   4   12.28    0.43
  -8  -1   4   12.34    0.44
   8   1  -4   12.40    0.42
   8   1  -4   12.18    0.45
  -8  -1   3    2.58    0.15
  -8  -1   3    2.93    0.15
  -8  -1   3    2.94    0.15
  -8  -1   3    2.86    0.12
  -8  -1   3    2.81    0.15
   8   1  -3    2.84    0.25
   8   1  -3    2.57    0.13
  -8  -1   2    8.49    0.56
  -8  -1   2    8.95    0.49
   8   1  -2    7.33    0.61
   8   1  -2    9.05    0.70
   8   1  -2    9.35    0.50
  -8  -1   1   15.49    0.71
  -8  -1   1   15.53    0.79
   8   1  -1   16.72    0.93
   8   1  -1   15.00    0.79
  -8  -1   0   72.15    2.50
  -8  -1   0   71.06    2.58
   8   1   0   74.78    2.62
   8   1   0   78.00    2.51
  -9  -1   4    0.57    0.05
  -9  -1   4    0.68    0.05
  -9  -1   4    0.71    0.06
   9   1  -4    0.65    0.06
   9   1  -4    0.57    0.04
  -9  -1   3   26.08    0.81
  -9  -1   3   25.02    0.82
  -9  -1   3   22.71    0.78
  -9  -1   3   24.69    0.81
  -9  -1   3   23.55    0.80
   9   1  -3   23.89    0.79
   9   1  -3   24.98    0.83
  -9  -1   2    4.07    0.19
  -9  -1   2    4.12    0.20
  -9  -1   2    4.30    0.18
  -9  -1   2    4.44    0.21
  -9  -1   2    4.37    0.19
  -9  -1   2    4.42    0.21
   9   1  -2    4.87    0.50
   9   1  -2    4.17    0.28
   9   1  -2    4.47    0.32
  -9  -1   1   15.05    0.55
  -9  -1   1   14.14    0.52
  -9  -1   1   14.97    0.54
  -9  -1   1   14.70    0.53
  -9  -1   1   14.80    0.51
  -9  -1   1   14.99    0.70
   9   1  -1   15.29    0.70
   9   1  -1   15.54    0.93
   9   1  -1   15.30    0.81
  -9  -1   0    2.01    0.21
  -9  -1   0    1.65    0.11
  -9  -1   0    2.13    0.12
  -9  -1   0    1.93    0.13
  -9  -1   0    2.00    0.12
  -9  -1   0    1.99    0.11
   9   1   0    2.11    0.28
   9   1   0    2.05    0.21
  -9  -1  -1   12.83    0.46
 -10  -1   4    5.55    0.20
 -10  -1   4    5.12    0.20
 -10  -1   4    5.79    0.20
  10   1  -4    5.57    0.21
 -10  -1   3   10.70    0.38
 -10  -1   3   10.40    0.36
 -10  -1   3   10.47    0.38
 -10  -1   3   11.05    0.38
 -10  -1   3   11.07    0.39
  10   1  -3   11.28    0.40
 -10  -1   2    2.90    0.14
 -10  -1   2    3.05    0.15
 -10  -1   2    2.63    0.13
 -10  -1   2    2.77    0.15
 -10  -1   2    2.84    0.13
 -10  -1   2    2.85    0.14
  10   1  -2    2.29    0.33
  10   1  -2    2.80    0.21
 -10  -1   1    5.36    0.23
 -10  -1   1    5.44    0.24
 -10  -1   1    5.16    0.22
 -10  -1   1    5.37    0.21
 -10  -1   1    5.16    0.23
  10   1  -1    5.36    0.47
  10   1  -1    5.83    0.52
 -10  -1   0   37.49    1.24
 -10  -1   0   40.11    1.26
 -10  -1   0   38.57    1.24
 -10  -1   0   37.09    1.23
 -10  -1   0   38.24    1.22
  10   1   0   38.77    1.64
 -10  -1  -1    5.22    0.23
 -10  -1  -1    5.50    0.22
 -11  -1   3    1.04    0.06
 -11  -1   3    1.01    0.06
 -11  -1   3    0.98    0.05
 -11  -1   3    1.03    0.06
  11   1  -3    0.94    0.06
  11   1  -3    0.93    0.06
 -11  -1   2    3.35    0.15
 -11  -1   2    3.21    0.13
 -11  -1   2    3.17    0.14
 -11  -1   2    2.97    0.14
 -11  -1   2    3.19    0.13
  11   1  -2    2.79    0.19
  11   1  -2    3.24    0.15
 -11  -1   1   28.65    0.92
 -11  -1   1   26.79    0.90
 -11  -1   1   28.71    0.89
 -11  -1   1   27.69    0.91
 -11  -1   1   28.22    0.91
 -11  -1   0    1.36    0.08
 -11  -1   0    1.65    0.08
 -11  -1   0    1.69    0.10
 -11  -1   0    1.51    0.09
  11   1   0    1.30    0.21
  11   1   0    1.12    0.20
 -11  -1  -1   26.55    0.87
 -12  -1   1    0.28    0.03
 -12  -1   1    0.31    0.03
 -12  -1   1    0.42    0.04
 -12  -1   1    0.30    0.03
 -12  -1   1    0.29    0.04
  12   1  -1    0.37    0.07
  12   1  -1    0.35    0.04
 -12  -1   0    1.07    0.07
 -12  -1   0    1.08    0.06
 -12  -1   0    1.24    0.07
 -12  -1  -1    0.33    0.03
 -12   2  -1    4.45    0.16
 -12   2  -1    4.41    0.17
 -12   2   0    0.67    0.05
 -12   2   0    0.69    0.06
 -12   2   0    0.70    0.05
 -12   2   0    0.72    0.04
  12  -2  -1    4.55    0.22
 -12   2   1    4.21    0.16
 -12   2   1    4.48    0.16
 -12   2   1    4.57    0.17
 -12   2   1    4.51    0.17
 -11   2  -1    0.48    0.06
 -11   2  -1    0.56    0.05
 -11   2  -1    0.46    0.05
  11  -2   0   10.58    0.58
  11  -2   0   10.03    0.64
 -11   2   0   11.15    0.40
 -11   2   0   11.08    0.39
 -11   2   0   10.93    0.38
 -11   2   0   10.67    0.37
  11  -2  -1    0.45    0.08
  11  -2  -1    0.39    0.04
 -11   2   1    0.52    0.05
 -11   2   1    0.52    0.05
 -11   2   1    0.42    0.04
 -11   2   1    0.51    0.06
 -11   2   1    0.52    0.05
  11  -2  -2    3.54    0.14
  11  -2  -2    3.92    0.21
 -11   2   2    3.39    0.15
 -11   2   2    3.74    0.16
 -11   2   2    3.57    0.15
 -11   2   2    3.76    0.15
 -11   2   2    3.49    0.13
 -11   2   2    3.83    0.15
  11  -2  -3    2.83    0.11
  11  -2  -3    3.12    0.13
 -11   2   3    2.86    0.11
 -11   2   3    2.65    0.10
  10  -2   1   16.46    0.83
 -10   2  -1   17.29    0.58
 -10   2  -1   16.48    0.57
 -10   2  -1   17.03    0.59
 -10   2   0   11.51    0.41
 -10   2   0   10.55    0.38
 -10   2   0   11.12    0.42
 -10   2   0   11.10    0.39
 -10   2   0   11.42    0.40
  10  -2  -1   16.93    0.99
  10  -2  -1   17.93    0.88
 -10   2   1   16.59    0.60
 -10   2   1   17.40    0.61
 -10   2   1   17.90    0.58
 -10   2   1   17.53    0.59
 -10   2   1   16.52    0.56
 -10   2   1   17.15    0.59
  10  -2  -2   10.58    0.37
  10  -2  -2    9.05    0.69
  10  -2  -2   11.25    0.48
 -10   2   2   10.12    0.36
 -10   2   2   10.80    0.40
 -10   2   2   11.13    0.37
 -10   2   2   10.56    0.39
 -10   2   2   10.93    0.38
 -10   2   2   10.91    0.39
  10  -2  -3   13.44    0.47
  10  -2  -3   13.02    0.44
 -10   2   3   13.67    0.45
 -10   2   3   13.17    0.44
 -10   2   3   13.47    0.47
 -10   2   3   12.78    0.45
 -10   2   3   13.25    0.43
  10  -2  -4    4.44    0.17
  10  -2  -4    4.61    0.16
 -10   2   4    4.46    0.17
 -10   2   4    4.91    0.17
 -10   2   4    4.49    0.16
  -9   2  -1   19.51    0.66
  -9   2  -1   19.15    0.65
  -9   2  -1   19.33    0.68
   9  -2   0    0.97    0.19
  -9   2   0    0.82    0.08
  -9   2   0    0.84    0.06
  -9   2   0    0.84    0.08
  -9   2   0    0.99    0.09
  -9   2   0    0.88    0.07
   9  -2  -1   22.76    1.18
   9  -2  -1   22.97    1.04
   9  -2  -1   22.14    0.91
  -9   2   1   20.56    0.73
  -9   2   1   19.90    0.69
  -9   2   1   20.50    0.70
  -9   2   1   20.87    0.72
  -9   2   1   21.36    0.72
  -9   2   1   20.92    0.74
   9  -2  -2    1.15    0.13
   9  -2  -2    1.13    0.16
   9  -2  -2    1.15    0.25
  -9   2   2    1.11    0.08
  -9   2   2    1.14    0.09
  -9   2   2    1.05    0.07
  -9   2   2    1.11    0.09
  -9   2   2    1.11    0.09
  -9   2   2    1.02    0.08
   9  -2  -3   18.05    0.69
   9  -2  -3   18.01    0.59
  -9   2   3   17.79    0.60
  -9   2   3   18.38    0.62
  -9   2   3   17.70    0.58
  -9   2   3   17.29    0.58
  -9   2   3   17.15    0.60
   9  -2  -4    4.27    0.18
   9  -2  -4    4.15    0.16
  -9   2   4    4.07    0.17
  -9   2   4    4.01    0.18
  -9   2   4    4.06    0.16
  -8   2  -5    1.06    0.05
  -8   2  -5    1.03    0.06
  -8   2  -4    3.79    0.15
  -8   2  -2    2.80    0.40
  -8   2  -1   34.46    1.38
   8  -2   0    0.84    0.16
   8  -2   0    0.94    0.16
  -8   2   0    0.90    0.16
  -8   2   0    0.72    0.17
   8  -2  -1   35.33    1.46
   8  -2  -1   37.48    1.63
   8  -2  -1   38.81    1.39
  -8   2   1   36.17    1.48
  -8   2   1   37.19    1.39
   8  -2  -2    3.06    0.27
   8  -2  -2    3.27    0.34
   8  -2  -2    3.28    0.41
  -8   2   2    2.94    0.32
   8  -2  -3    5.46    0.23
   8  -2  -3    5.44    0.37
   8  -2  -3    5.78    0.32
  -8   2   3    5.78    0.22
  -8   2   3    5.55    0.24
  -8   2   3    6.00    0.25
  -8   2   3    5.71    0.24
  -8   2   3    5.66    0.22
   8  -2  -4    4.08    0.19
   8  -2  -4    4.35    0.17
  -8   2   4    4.08    0.19
  -8   2   4    3.96    0.18
  -8   2   4    4.04    0.18
  -8   2   4    4.44    0.17
   8  -2  -5    1.11    0.06
  -8   2   5    1.13    0.07
  -7   2  -5   16.51    0.56
  -7   2  -5   17.05    0.57
  -7   2  -5   17.06    0.55
  -7   2  -5   17.04    0.56
  -7   2  -4   17.89    0.59
  -7   2  -4   17.75    0.61
  -7   2  -4   17.75    0.60
   7  -2   2   13.13    0.70
  -7   2  -2   12.36    0.65
  -7   2  -1   10.30    0.56
   7  -2   0   13.98    0.61
   7  -2   0   14.01    0.68
  -7   2   0   13.88    0.69
  -7   2   0   14.23    0.62
   7  -2  -1    9.89    0.50
   7  -2  -1   10.39    0.64
  -7   2   1    9.95    0.50
  -7   2   1   10.22    0.58
   7  -2  -2   12.54    0.83
   7  -2  -2   12.80    0.72
  -7   2   2   13.67    0.71
   7  -2  -3   39.31    1.49
  -7   2   3   41.31    1.79
   7  -2  -4   16.71    0.94
   7  -2  -4   18.07    0.64
   7  -2  -4   18.52    0.61
  -7   2   4   18.99    0.64
  -7   2   4   19.06    0.61
  -7   2   4   18.42    0.62
   7  -2  -5   17.09    0.56
  -7   2   5   17.29    0.58
  -6   2  -6    1.17    0.06
  -6   2  -6    1.20    0.06
  -6   2  -6    1.21    0.06
  -6   2  -6    1.10    0.06
  -6   2  -6    1.22    0.06
   6  -2   5    9.41    0.60
  -6   2  -5   11.60    0.39
  -6   2  -5   11.71    0.41
  -6   2  -5   12.06    0.41
  -6   2  -5   12.11    0.40
  -6   2  -5   11.07    0.39
   6  -2   4    2.17    0.25
  -6   2  -4    1.67    0.11
  -6   2  -4    1.68    0.10
  -6   2  -4    1.81    0.11
  -6   2  -4    1.86    0.12
  -6   2  -4    1.96    0.12
  -6   2  -3   20.87    0.87
   6  -2   2   15.58    0.75
  -6   2  -2   15.48    0.71
  -6   2  -2   15.08    0.65
   6  -2   1    6.81    0.63
  -6   2  -1    7.73    0.42
  -6   2   0    0.79    0.10
   6  -2  -1    7.30    0.38
   6  -2  -1    7.20    0.52
   6  -2  -1    8.21    0.50
  -6   2   1    8.21    0.46
  -6   2   1    7.76    0.40
   6  -2  -2   18.34    0.74
   6  -2  -2   17.69    0.96
  -6   2   2   16.61    0.81
   6  -2  -3   22.29    0.92
  -6   2   3   23.32    1.04
   6  -2  -4    1.92    0.10
   6  -2  -4    1.91    0.20
   6  -2  -4    1.69    0.12
  -6   2   4    1.60    0.11
  -6   2   4    1.63    0.10
  -6   2   4    1.75    0.12
  -6   2   4    1.65    0.09
   6  -2  -5   11.18    0.40
   6  -2  -5   11.54    0.39
  -6   2   5   10.43    0.40
  -6   2   5   11.63    0.41
   6  -2  -6    1.23    0.06
  -6   2   6    1.07    0.06
  -6   2   6    1.07    0.06
   5  -2   6    1.76    0.13
   5  -2   6    1.56    0.17
  -5   2  -6    1.72    0.08
  -5   2  -6    1.68    0.08
  -5   2  -6    1.68    0.09
  -5   2  -6    1.79    0.09
  -5   2  -6    1.74    0.09
   5  -2   5   33.58    1.38
   5  -2   5   31.43    1.27
  -5   2  -5   32.12    1.05
  -5   2  -5   32.47    1.05
  -5   2  -5   32.45    1.04
  -5   2  -5   33.34    1.04
  -5   2  -5   33.01    1.06
  -5   2  -5   33.08    1.07
   5  -2   4    7.81    0.48
  -5   2  -4    7.45    0.45
  -5   2  -4    7.61    0.45
   5  -2   3   22.56    0.99
  -5   2  -3   20.68    0.86
  -5   2  -3   21.84    0.87
  -5   2  -3   20.39    0.90
   5  -2   2   14.97    0.70
  -5   2  -2   15.00    0.67
  -5   2  -2   15.38    0.62
   5  -2   1  146.81    4.97
  -5   2  -1  141.39    4.53
  -5   2  -1  146.02    4.61
   5  -2   0    1.81    0.20
   5  -2   0    1.80    0.14
   5  -2   0    1.65    0.27
  -5   2   0    1.80    0.14
  -5   2   0    2.07    0.18
   5  -2  -1  148.41    4.94
   5  -2  -1  149.30    5.25
   5  -2  -1  146.36    4.74
  -5   2   1  158.95    4.84
  -5   2   1  152.99    4.76
   5  -2  -2   12.38    0.90
   5  -2  -2   14.99    0.61
   5  -2  -2   14.81    0.79
  -5   2   2   15.32    0.69
   5  -2  -3   21.72    0.87
  -5   2   3   22.18    0.97
   5  -2  -5   31.48    1.02
   5  -2  -5   31.28    1.00
  -5   2   5   30.62    1.02
  -5   2   5   31.61    1.02
   5  -2  -6    1.64    0.08
   5  -2  -6    1.75    0.09
  -5   2   6    1.70    0.09
  -5   2   6    1.67    0.09
   4  -2   6    1.53    0.19
   4  -2   6    1.61    0.14
   4  -2   6    1.46    0.08
  -4   2  -6    1.51    0.08
  -4   2  -6    1.56    0.08
  -4   2  -6    1.68    0.09
  -4   2  -6    1.58    0.08
  -4   2  -6    1.70    0.09
  -4   2  -6    1.55    0.09
  -4   2  -6    1.68    0.09
   4  -2   5   24.97    1.05
   4  -2   5   26.18    1.16
  -4   2  -5   24.38    0.80
  -4   2  -5   23.41    0.80
  -4   2  -5   23.58    0.79
  -4   2  -5   23.87    1.01
  -4   2  -5   24.33    0.80
  -4   2  -5   24.54    0.79
  -4   2  -5   24.26    0.81
  -4   2  -5   24.10    0.82
   4  -2   4    1.16    0.18
  -4   2  -4    1.08    0.15
  -4   2  -4    1.11    0.15
   4  -2   3   47.88    1.74
  -4   2  -3   46.31    1.66
  -4   2  -3   45.44    1.62
  -4   2  -3   46.11    1.63
   4  -2   2    5.33    0.33
  -4   2  -2    5.46    0.31
  -4   2  -2    4.89    0.27
  -4   2  -2    5.64    0.29
   4  -2   1  205.53    8.89
   4  -2   1  202.76    6.80
  -4   2  -1  193.58    6.40
  -4   2  -1  201.73    6.46
   4  -2   0    3.53    0.34
   4  -2   0    3.10    0.24
  -4   2   0    3.22    0.21
  -4   2   0    2.92    0.16
   4  -2  -1  199.52    6.59
   4  -2  -1  183.16    6.27
   4  -2  -1  215.56    6.60
  -4   2   1  211.49    6.60
  -4   2   1  188.14    6.24
   4  -2  -2    5.13    0.27
   4  -2  -2    5.18    0.48
   4  -2  -2    5.01    0.38
  -4   2   2    5.15    0.32
   4  -2  -3   41.61    1.45
  -4   2   3   41.38    1.54
   4  -2  -5   23.79    0.78
   4  -2  -5   23.95    0.80
   4  -2  -5   24.39    0.81
  -4   2   5   23.35    0.80
  -4   2   5   23.57    0.80
   4  -2  -6    1.65    0.09
   4  -2  -6    1.64    0.08
  -4   2   6    1.64    0.09
  -4   2   6    1.63    0.10
   3  -2   6    8.99    0.51
   3  -2   6    9.10    0.40
  -3   2  -6    9.26    0.32
  -3   2  -6    9.10    0.33
  -3   2  -6    9.22    0.33
  -3   2  -6    9.20    0.31
  -3   2  -6    8.73    0.32
  -3   2  -6    9.32    0.32
  -3   2  -6    9.07    0.34
   3  -2   5   27.72    1.26
   3  -2   5   27.75    1.15
  -3   2  -5   26.69    0.90
  -3   2  -5   26.60    0.91
  -3   2  -5   26.78    0.87
  -3   2  -5   26.79    0.89
  -3   2  -5   26.59    0.89
  -3   2  -5   28.63    1.12
  -3   2  -5   26.62    0.88
  -3   2  -5   27.37    0.89
   3  -2   4   16.94    0.84
  -3   2  -4   17.35    0.76
   3  -2   3   60.87    2.16
  -3   2  -3   63.79    2.07
  -3   2  -3   59.57    2.06
   3  -2   2   48.50    1.78
  -3   2  -2   54.24    1.77
  -3   2  -2   56.57    1.74
  -3   2  -2   50.21    1.72
   3  -2   1  695.53   29.76
   3  -2   1  690.15   25.67
  -3   2  -1  658.57   26.86
  -3   2  -1  690.72   24.63
   3  -2   0   38.31    1.31
   3  -2   0   38.36    1.46
  -3   2   0   36.71    1.26
   3  -2  -1  705.35   21.60
   3  -2  -1  692.88   34.27
  -3   2   1  663.20   27.61
   3  -2  -2   47.40    1.65
   3  -2  -2   50.98    1.97
   3  -2  -2   53.94    1.83
  -3   2   2   49.15    1.71
   3  -2  -3   55.56    1.85
   3  -2  -3   54.38    2.05
  -3   2   3   57.01    1.95
   3  -2  -5   26.30    0.86
   3  -2  -5   26.51    0.86
   3  -2  -5   25.79    0.83
  -3   2   5   24.73    0.85
  -3   2   5   24.35    0.85
   3  -2  -6    9.01    0.32
   3  -2  -6    9.34    0.34
   3  -2  -6    9.13    0.34
  -3   2   6    8.89    0.33
  -3   2   6    9.00    0.34
   2  -2   7    2.05    0.08
   2  -2   6    2.14    0.23
   2  -2   6    2.39    0.17
  -2   2  -6    1.97    0.10
  -2   2  -6    2.02    0.11
  -2   2  -6    1.90    0.10
  -2   2  -6    2.13    0.10
  -2   2  -6    2.22    0.11
  -2   2  -6    2.16    0.11
  -2   2  -6    2.16    0.12
   2  -2   5   23.10    1.12
   2  -2   5   23.33    1.01
  -2   2  -5   22.03    0.73
  -2   2  -5   22.05    0.75
  -2   2  -5   23.80    0.96
  -2   2  -5   21.76    0.74
  -2   2  -5   21.64    0.72
  -2   2  -5   21.33    0.74
  -2   2  -5   21.17    0.73
  -2   2  -5   21.13    0.72
   2  -2   4    1.19    0.19
   2  -2   4    1.00    0.18
  -2   2  -4    1.17    0.15
  -2   2  -4    1.30    0.15
   2  -2   3   63.01    2.28
  -2   2  -3   65.99    2.19
  -2   2  -3   69.80    2.20
   2  -2   2  141.28    4.69
  -2   2  -2  153.42    4.66
  -2   2  -2  141.27    4.56
   2  -2   1  153.19    9.15
   2  -2   1  152.75    4.80
  -2   2  -1  158.81    4.80
  -2   2  -1  145.98    4.90
   2  -2   0  149.60    4.84
   2  -2   0  148.50    5.00
   2  -2  -1  147.01    4.75
   2  -2  -1  148.03    4.92
   2  -2  -2  135.33    4.61
   2  -2  -2  144.23    4.39
  -2   2   2  136.49    4.24
  -2   2   2  128.87    4.29
   2  -2  -3   62.02    2.22
   2  -2  -3   61.80    2.03
  -2   2   3   62.42    2.11
   2  -2  -5   21.77    0.73
   2  -2  -5   21.37    0.73
   2  -2  -5   20.36    0.71
   2  -2  -5   21.32    0.70
  -2   2   5   20.47    0.76
  -2   2   5   20.40    0.71
  -2   2   5   21.85    0.72
   2  -2  -6    1.87    0.10
   2  -2  -6    1.97    0.12
   2  -2  -6    2.12    0.11
   2  -2  -6    2.15    0.12
  -2   2   6    2.10    0.10
  -2   2   6    2.22    0.12
  -2   2   7    2.29    0.10
   1  -2   7    4.93    0.17
  -1   2  -7    4.31    0.16
  -1   2  -7    4.73    0.17
  -1   2  -7    4.73    0.17
   1  -2   6    1.51    0.14
   1  -2   6    1.40    0.19
   1  -2   6    1.47    0.09
  -1   2  -6    1.47    0.10
  -1   2  -6    1.43    0.09
  -1   2  -6    1.39    0.08
  -1   2  -6    1.38    0.08
  -1   2  -6    1.35    0.08
   1  -2   5   15.92    0.80
   1  -2   5   16.34    0.91
  -1   2  -5   16.54    0.75
   1  -2   4    9.07    0.56
   1  -2   4    8.66    0.54
  -1   2  -4    8.92    0.46
  -1   2  -4    9.08    0.46
   1  -2   3   11.39    0.58
  -1   2  -3   12.45    0.51
  -1   2  -3   12.40    0.52
   1  -2   2   52.36    1.86
  -1   2  -2   59.34    1.81
   1  -2   1  550.99   20.97
   1  -2   0    0.97    0.11
   1  -2   0    0.94    0.07
   1  -2  -1  643.40   25.06
   1  -2  -1  622.64   26.24
   1  -2  -2   60.24    2.05
   1  -2  -2   59.92    1.88
   1  -2  -2   58.76    1.99
  -1   2   2   58.03    1.88
  -1   2   2   55.67    1.90
   1  -2  -3   11.56    0.60
   1  -2  -3   11.52    0.49
  -1   2   3   11.87    0.50
   1  -2  -4    8.30    0.42
  -1   2   4    8.48    0.55
  -1   2   4    8.39    0.43
  -1   2   5   13.52    0.69
   1  -2  -6    1.51    0.08
   1  -2  -6    1.58    0.10
   1  -2  -6    1.56    0.10
   1  -2  -6    1.55    0.09
   1  -2  -6    1.43    0.08
  -1   2   6    1.47    0.12
  -1   2   6    1.56    0.09
  -1   2   6    1.72    0.10
   1  -2  -7    4.95    0.18
  -1   2   7    4.99    0.18
   0  -2   7    0.00    0.01
   0   2  -7    0.02    0.01
   0   2  -7    0.02    0.01
   0   2  -7    0.01    0.01
   0  -2   6   17.44    0.58
   0  -2   6   16.89    0.64
   0  -2   6   16.61    0.58
   0   2  -6   17.47    0.57
   0   2  -6   17.86    0.59
   0   2  -6   17.03    0.57
   0   2  -6   16.44    0.59
   0   2  -6   17.78    0.59
   0  -2   5   -0.02    0.06
   0   2  -5    0.02    0.05
   0  -2   4   85.62    2.96
   0  -2   4   83.37    2.81
   0  -2   4   82.99    2.99
   0   2  -4   85.22    2.80
   0   2  -4   89.78    2.83
   0  -2   3    0.05    0.05
   0   2  -3    0.02    0.03
   0   2  -3    0.01    0.02
   0  -2   2    0.16    0.06
   0   2  -2    0.25    0.05
   0  -2   1    0.02    0.02
   0   2  -1    0.05    0.02
   0  -2   0    3.61    0.15
   0  -2   0    3.63    0.20
   0  -2  -1    0.01    0.03
   0  -2  -1    0.08    0.04
   0  -2  -2    0.37    0.08
   0  -2  -2    0.29    0.08
   0  -2  -3    0.01    0.02
   0  -2  -3    0.05    0.04
   0   2   3    0.02    0.03
   0  -2  -4   87.48    2.87
   0  -2  -4   87.58    2.88
   0   2   4   86.56    3.06
   0   2   4   86.61    2.89
   0   2   5    0.07    0.08
   0   2   5    0.01    0.06
   0  -2  -6   16.26    0.56
   0  -2  -6   16.41    0.56
   0  -2  -6   17.67    0.59
   0  -2  -6   16.60    0.59
   0  -2  -6   17.63    0.58
   0   2   6   17.33    0.59
   0   2   6   17.13    0.64
   0  -2  -7    0.01    0.01
   0  -2  -7    0.04    0.01
   0   2   7    0.04    0.02
   0   2   7    0.03    0.01
  -1  -2   7    5.19    0.18
   1   2  -7    4.69    0.19
   1   2  -7    4.88    0.17
   1   2  -7    4.91    0.17
  -1  -2   6    1.53    0.10
  -1  -2   6    1.64    0.10
   1   2  -6    1.56    0.09
   1   2  -6    1.54    0.10
   1   2  -6    1.43    0.10
   1   2  -6    1.80    0.10
  -1  -2   4    8.90    0.54
   1   2  -4    8.91    0.44
  -1  -2   3   13.01    0.61
   1   2  -3   11.71    0.50
  -1  -2   2   62.72    1.98
   1   2  -2   59.27    1.93
   1   2  -2   54.98    1.86
  -1  -2   1  675.33   26.83
   1   2  -1  640.75   23.60
  -1  -2   0    0.89    0.10
  -1  -2  -1  713.42   27.13
  -1  -2  -1  682.63   29.32
  -1  -2  -2   61.89    2.05
  -1  -2  -2   58.57    2.05
  -1  -2  -2   62.08    1.96
   1   2   2   60.67    1.96
  -1  -2  -3   13.12    0.54
  -1  -2  -3   12.35    0.53
   1   2   3   12.71    0.55
  -1  -2  -4    9.05    0.48
  -1  -2  -4    9.27    0.47
   1   2   4    9.60    0.61
   1   2   4    9.60    0.49
  -1  -2  -5   16.10    0.72
   1   2   5   16.22    0.79
   1   2   5   15.72    0.88
   1   2   5   14.15    0.76
  -1  -2  -6    1.68    0.10
  -1  -2  -6    1.38    0.08
  -1  -2  -6    1.50    0.10
  -1  -2  -6    1.51    0.10
  -1  -2  -6    1.33    0.08
  -1  -2  -6    1.41    0.08
   1   2   6    1.35    0.20
   1   2   6    1.66    0.15
   1   2   6    1.65    0.10
  -1  -2  -7    4.64    0.16
  -1  -2  -7    4.81    0.17
  -1  -2  -7    4.71    0.17
   1   2   7    4.97    0.17
   1   2   7    4.54    0.19
   2   2  -7    2.19    0.08
  -2  -2   6    2.19    0.12
  -2  -2   6    2.16    0.11
   2   2  -6    2.09    0.11
   2   2  -6    2.21    0.11
   2   2  -6    2.06    0.11
  -2  -2   5   21.81    0.72
  -2  -2   5   20.55    0.70
   2   2  -5   21.55    0.73
   2   2  -5   21.48    0.70
   2   2  -5   19.45    0.71
   2   2  -5   21.37    0.71
  -2  -2   4    1.25    0.19
  -2  -2   3   67.53    2.34
  -2  -2   2  146.54    4.69
   2   2  -2  144.95    4.65
   2   2  -2  140.43    4.87
  -2  -2   1  150.90    8.74
  -2  -2   1  141.50    4.74
   2   2  -1  153.11    4.86
   2   2  -1  150.52    8.74
  -2  -2   0  143.66    4.85
  -2  -2   0  150.92    5.15
   2   2   0  151.92    4.90
  -2  -2  -1  154.84    5.00
  -2  -2  -1  146.49    4.83
  -2  -2  -2  149.88    4.73
  -2  -2  -2  145.96    4.78
  -2  -2  -3   66.86    2.27
  -2  -2  -3   70.62    2.29
   2   2   3   69.68    2.30
  -2  -2  -4    1.14    0.15
  -2  -2  -4    1.20    0.15
   2   2   4    1.28    0.20
   2   2   4    1.19    0.16
  -2  -2  -5   21.87    0.74
  -2  -2  -5   20.91    0.73
  -2  -2  -5   21.64    0.72
  -2  -2  -5   20.10    0.73
  -2  -2  -5   22.44    0.93
  -2  -2  -5   21.78    0.71
  -2  -2  -5   21.15    0.72
  -2  -2  -5   22.07    0.73
   2   2   5   22.28    1.09
   2   2   5   22.41    0.98
  -2  -2  -6    2.09    0.12
  -2  -2  -6    2.12    0.11
  -2  -2  -6    2.10    0.12
  -2  -2  -6    2.17    0.11
  -2  -2  -6    2.08    0.11
  -2  -2  -6    2.08    0.10
  -2  -2  -6    2.00    0.11
   2   2   6    2.11    0.12
   2   2   6    2.04    0.26
   2   2   6    2.15    0.16
   2   2   6    2.24    0.24
  -2  -2  -7    2.17    0.09
   2   2   7    2.29    0.09
  -3  -2   6    9.19    0.34
  -3  -2   6    8.61    0.32
   3   2  -6    8.81    0.32
   3   2  -6    9.40    0.32
  -3  -2   5   25.87    0.85
  -3  -2   5   24.25    0.83
   3   2  -5   26.76    0.83
   3   2  -5   25.83    0.86
   3   2  -5   25.51    0.84
   3   2  -5   23.99    0.85
  -3  -2   4   15.49    0.79
  -3  -2   3   58.36    2.08
  -3  -2   2   52.69    1.82
   3   2  -2   53.26    1.84
   3   2  -2   51.55    1.96
  -3  -2   1  673.02   32.96
  -3  -2   1  570.29   19.74
   3   2  -1  639.40   30.83
   3   2  -1  663.54   27.61
  -3  -2   0   33.09    1.21
  -3  -2   0   34.75    1.27
  -3  -2   0   38.60    1.42
   3   2   0   36.36    1.27
   3   2   0   35.94    1.39
  -3  -2  -1  625.15   27.93
  -3  -2  -1  768.73   29.41
  -3  -2  -1  659.49   24.77
  -3  -2  -2   52.94    1.73
  -3  -2  -2   53.75    1.73
  -3  -2  -2   50.43    1.82
  -3  -2  -3   61.87    2.10
  -3  -2  -3   63.38    2.10
   3   2   3   62.30    2.11
  -3  -2  -4   17.36    0.75
  -3  -2  -4   16.11    0.73
   3   2   4   16.52    0.82
   3   2   4   16.42    0.75
  -3  -2  -5   24.23    0.87
  -3  -2  -5   26.67    0.88
  -3  -2  -5   27.46    1.09
  -3  -2  -5   26.03    0.85
  -3  -2  -5   25.81    0.86
  -3  -2  -5   26.57    0.86
  -3  -2  -5   26.38    0.87
  -3  -2  -5   26.53    0.87
   3   2   5   27.30    1.23
   3   2   5   26.38    1.12
  -3  -2  -6    8.97    0.32
  -3  -2  -6    8.94    0.31
  -3  -2  -6    8.84    0.33
  -3  -2  -6    8.17    0.33
  -3  -2  -6    9.13    0.32
  -3  -2  -6    9.18    0.31
  -3  -2  -6    9.20    0.31
   3   2   6    8.84    0.39
   3   2   6    9.04    0.50
   3   2   6    8.47    0.32
   3   2   6    8.02    0.54
  -4  -2   6    1.62    0.10
   4   2  -6    1.50    0.08
  -4  -2   5   23.52    0.80
  -4  -2   5   23.98    0.80
   4   2  -5   23.26    0.81
   4   2  -5   24.60    0.78
  -4  -2   4    0.98    0.17
  -4  -2   3   43.03    1.62
  -4  -2   2    5.07    0.32
  -4  -2   2    4.99    0.27
   4   2  -2    4.85    0.26
   4   2  -2    5.15    0.46
  -4  -2   1  193.10    6.20
  -4  -2   1  179.94    5.81
  -4  -2   1  175.44    5.93
   4   2  -1  201.39    9.27
   4   2  -1  189.67    6.34
  -4  -2   0    3.01    0.24
  -4  -2   0    2.93    0.19
  -4  -2   0    3.14    0.32
   4   2   0    3.00    0.31
   4   2   0    2.92    0.24
  -4  -2  -1  186.06    6.11
  -4  -2  -1  195.48    6.21
  -4  -2  -1  191.94    6.00
  -4  -2  -1  172.42    5.86
   4   2   1  194.85    6.19
   4   2   1  193.84    6.18
  -4  -2  -2    5.35    0.28
  -4  -2  -2    5.03    0.28
  -4  -2  -3   46.03    1.63
  -4  -2  -3   46.52    1.63
   4   2   3   47.74    1.65
  -4  -2  -4    1.25    0.17
  -4  -2  -4    1.09    0.15
   4   2   4    1.20    0.17
   4   2   4    1.05    0.17
  -4  -2  -5   24.14    0.79
  -4  -2  -5   23.49    0.80
  -4  -2  -5   23.56    0.79
  -4  -2  -5   24.95    0.80
  -4  -2  -5   22.96    0.98
  -4  -2  -5   24.00    0.78
  -4  -2  -5   24.02    0.79
   4   2   5   23.37    1.02
   4   2   5   24.72    1.12
  -4  -2  -6    1.68    0.09
  -4  -2  -6    1.56    0.08
  -4  -2  -6    1.59    0.09
  -4  -2  -6    1.59    0.09
  -4  -2  -6    1.60    0.09
  -4  -2  -6    1.56    0.08
   4   2   6    1.66    0.19
   4   2   6    1.45    0.13
  -5  -2   6    1.73    0.09
   5   2  -6    1.58    0.09
   5   2  -6    1.70    0.08
  -5  -2   5   31.46    1.03
  -5  -2   5   31.63    1.02
   5   2  -5   31.49    1.04
   5   2  -5   31.35    1.01
  -5  -2   4    6.54    0.47
  -5  -2   3   20.60    0.94
   5   2  -3   20.59    0.81
  -5  -2   2   14.88    0.68
  -5  -2   2   14.10    0.59
   5   2  -2   13.83    0.74
   5   2  -2   13.10    0.89
   5   2  -2   14.44    0.59
  -5  -2   1  141.83    5.04
  -5  -2   1  148.80    4.59
  -5  -2   1  147.10    4.66
   5   2  -1  142.62    5.04
   5   2  -1  146.62    4.78
  -5  -2   0    1.79    0.28
  -5  -2   0    1.87    0.16
  -5  -2   0    1.85    0.14
   5   2   0    1.77    0.27
   5   2   0    1.83    0.21
  -5  -2  -1  141.98    4.61
  -5  -2  -1  136.44    4.85
  -5  -2  -1  136.82    4.43
  -5  -2  -1  142.08    4.47
   5   2   1  144.36    4.88
   5   2   1  144.94    4.61
  -5  -2  -2   13.48    0.57
  -5  -2  -2   14.47    0.58
  -5  -2  -3   20.54    0.85
  -5  -2  -3   21.02    0.86
   5   2   3   21.97    0.88
  -5  -2  -4    7.15    0.43
  -5  -2  -4    7.26    0.43
   5   2   4    7.61    0.46
  -5  -2  -5   31.64    1.04
  -5  -2  -5   32.92    1.05
  -5  -2  -5   32.92    1.03
  -5  -2  -5   32.62    1.05
  -5  -2  -5   33.15    1.06
  -5  -2  -5   31.89    1.05
   5   2   5   31.90    1.34
  -5  -2  -6    1.73    0.08
  -5  -2  -6    1.66    0.08
  -5  -2  -6    1.50    0.08
  -5  -2  -6    1.69    0.08
  -5  -2  -6    1.80    0.08
  -5  -2  -6    1.77    0.09
   5   2   6    1.59    0.18
  -6  -2   6    1.14    0.06
  -6  -2   6    1.01    0.07
   6   2  -6    1.22    0.06
   6   2  -6    1.07    0.06
  -6  -2   5   11.62    0.42
  -6  -2   5   11.24    0.42
   6   2  -5   12.06    0.40
   6   2  -5   11.63    0.43
  -6  -2   4    1.72    0.11
  -6  -2   4    1.73    0.12
  -6  -2   4    1.76    0.11
   6   2  -4    1.74    0.12
   6   2  -4    1.71    0.10
  -6  -2   3   22.02    1.02
   6   2  -3   21.36    0.88
  -6  -2   2   16.52    0.79
  -6  -2   2   16.68    0.70
   6   2  -2   16.47    0.69
   6   2  -2   15.29    0.90
  -6  -2   1    7.79    0.40
  -6  -2   1    8.24    0.46
   6   2  -1    7.60    0.50
   6   2  -1    7.53    0.39
   6   2  -1    7.38    0.53
  -6  -2   0    0.07    0.04
  -6  -2   0    0.12    0.06
   6   2   0    0.07    0.06
  -6  -2  -1    7.12    0.35
  -6  -2  -1    5.74    0.62
   6   2   1    6.87    0.47
  -6  -2  -3   21.42    0.89
  -6  -2  -4    1.91    0.20
  -6  -2  -4    1.76    0.10
  -6  -2  -4    1.59    0.10
  -6  -2  -4    1.65    0.10
  -6  -2  -5   11.64    0.39
  -6  -2  -5   11.27    0.40
  -6  -2  -5   11.82    0.41
  -6  -2  -5   11.60    0.39
   6   2   5   10.60    0.59
  -6  -2  -6    1.23    0.06
  -6  -2  -6    1.10    0.06
  -6  -2  -6    1.16    0.06
  -6  -2  -6    1.19    0.06
  -7  -2   5   17.40    0.58
  -7  -2   5   17.80    0.58
   7   2  -5   16.86    0.57
   7   2  -5   17.58    0.59
  -7  -2   4   17.41    0.63
  -7  -2   4   18.69    0.64
  -7  -2   4   18.57    0.63
   7   2  -4   18.49    0.65
   7   2  -4   19.20    0.62
  -7  -2   3   40.50    1.72
   7   2  -3   42.02    1.52
  -7  -2   2   13.54    0.72
  -7  -2   2   13.94    0.64
   7   2  -2   13.31    0.62
   7   2  -2   13.00    0.85
  -7  -2   1   10.23    0.57
  -7  -2   1   10.39    0.51
   7   2  -1   10.21    0.50
   7   2  -1   10.30    0.66
  -7  -2   0   14.79    0.63
  -7  -2   0   13.45    0.66
  -7  -2  -1    9.60    0.47
  -7  -2  -5   16.45    0.54
  -7  -2  -5   16.87    0.55
  -7  -2  -5   16.07    0.54
  -8  -2   5    1.05    0.06
  -8  -2   5    0.91    0.06
   8   2  -5    1.01    0.07
   8   2  -5    1.12    0.06
  -8  -2   4    3.98    0.18
  -8  -2   4    3.92    0.18
  -8  -2   4    4.23    0.18
  -8  -2   4    4.16    0.18
   8   2  -4    4.04    0.17
   8   2  -4    4.12    0.19
  -8  -2   3    5.70    0.23
  -8  -2   3    6.05    0.24
  -8  -2   3    5.81    0.23
  -8  -2   3    4.47    0.22
   8   2  -3    5.52    0.25
   8   2  -3    4.64    0.31
   8   2  -3    5.21    0.21
   8   2  -3    5.27    0.35
  -8  -2   2    2.84    0.30
  -8  -2   2    3.55    0.28
   8   2  -2    3.09    0.26
   8   2  -2    2.76    0.36
   8   2  -2    2.95    0.39
  -8  -2   1   38.18    1.40
  -8  -2   1   35.72    1.48
   8   2  -1   34.66    1.47
   8   2  -1   39.00    1.40
   8   2  -1   38.36    1.66
  -8  -2   0    0.67    0.13
  -8  -2   0    0.74    0.17
   8   2   0    0.78    0.14
   8   2   0    0.80    0.15
  -8  -2  -1   32.57    1.26
   8   2   1   35.48    1.27
  -9  -2   4    3.93    0.17
  -9  -2   4    4.27    0.17
  -9  -2   4    3.95    0.17
   9   2  -4    3.98    0.15
   9   2  -4    4.26    0.18
  -9  -2   3   17.42    0.61
  -9  -2   3   17.32    0.60
  -9  -2   3   18.36    0.62
  -9  -2   3   18.00    0.61
   9   2  -3   18.36    0.63
  -9  -2   2    1.01    0.09
  -9  -2   2    1.18    0.20
  -9  -2   2    1.00    0.07
  -9  -2   2    1.12    0.09
  -9  -2   2    1.04    0.08
  -9  -2   2    1.10    0.09
  -9  -2   2    1.03    0.08
   9   2  -2    1.11    0.14
   9   2  -2    1.23    0.16
   9   2  -2    1.03    0.24
  -9  -2   1   20.81    0.71
  -9  -2   1   20.68    0.68
  -9  -2   1   19.85    0.69
  -9  -2   1   20.61    0.89
  -9  -2   1   20.66    0.72
  -9  -2   1   20.16    0.71
  -9  -2   1   19.89    0.69
   9   2  -1   21.65    1.01
   9   2  -1   21.41    0.89
   9   2  -1   21.09    1.14
  -9  -2   0    0.94    0.09
  -9  -2   0    0.76    0.08
  -9  -2   0    0.85    0.08
  -9  -2   0    1.06    0.15
  -9  -2   0    0.92    0.07
   9   2   0    0.86    0.16
   9   2   0    0.95    0.19
  -9  -2  -1   20.05    0.65
  -9  -2  -1   16.85    0.62
 -10  -2   4    4.46    0.17
 -10  -2   4    4.84    0.17
 -10  -2   4    4.80    0.17
  10   2  -4    4.91    0.18
 -10  -2   3   13.62    0.46
 -10  -2   3   13.63    0.47
 -10  -2   3   13.49    0.46
 -10  -2   3   12.77    0.46
  10   2  -3   14.12    0.48
 -10  -2   2   10.91    0.40
 -10  -2   2   10.29    0.38
 -10  -2   2   10.64    0.38
 -10  -2   2   11.42    0.37
 -10  -2   2   10.58    0.39
 -10  -2   2   10.80    0.39
  10   2  -2    9.52    0.70
  10   2  -2   10.83    0.48
 -10  -2   1   17.08    0.59
 -10  -2   1   17.15    0.60
 -10  -2   1   16.18    0.57
 -10  -2   1   17.42    0.57
 -10  -2   1   16.62    0.58
  10   2  -1   17.56    0.95
  10   2  -1   16.21    0.96
 -10  -2   0   10.71    0.38
 -10  -2   0   10.61    0.40
 -10  -2   0   11.27    0.40
 -10  -2   0   10.94    0.41
  10   2   0   11.06    0.70
 -10  -2  -1   15.68    0.52
 -10  -2  -1   15.75    0.55
 -11  -2   3    2.68    0.11
 -11  -2   3    2.62    0.11
 -11  -2   3    2.74    0.12
 -11  -2   3    2.57    0.11
  11   2  -3    2.95    0.12
  11   2  -3    2.86    0.12
 -11  -2   2    3.36    0.15
 -11  -2   2    3.61    0.15
 -11  -2   2    3.64    0.16
 -11  -2   2    3.58    0.16
 -11  -2   2    3.54    0.15
 -11  -2   2    3.68    0.14
  11   2  -2    3.70    0.22
  11   2  -2    3.77    0.16
 -11  -2   1    0.47    0.05
 -11  -2   1    0.46    0.05
 -11  -2   1    0.45    0.05
 -11  -2   1    0.46    0.05
  11   2  -1    0.28    0.14
 -11  -2   0    9.95    0.36
 -11  -2   0   10.55    0.37
 -11  -2   0   10.51    0.34
 -11  -2   0   10.46    0.36
  11   2   0    8.45    0.57
  11   2   0    9.91    0.63
 -11  -2  -1    0.41    0.05
 -12  -2   1    4.62    0.16
 -12  -2   1    4.43    0.17
 -12  -2   1    4.53    0.17
 -12  -2   1    4.22    0.17
  12   2  -1    4.51    0.22
 -12  -2   0    0.66    0.05
 -12  -2   0    0.56    0.04
 -12  -2   0    0.64    0.04
 -12   3  -1    6.11    0.22
 -12   3  -1    6.72    0.22
 -12   3  -1    5.69    0.22
 -12   3   0    0.77    0.05
 -12   3   0    0.73    0.04
 -12   3   0    0.74    0.05
 -12   3   0    0.73    0.05
  12  -3  -1    6.88    0.29
 -12   3   1    6.85    0.25
 -12   3   1    6.89    0.23
 -12   3   1    6.87    0.24
 -12   3   1    6.97    0.24
 -11   3  -1    4.05    0.17
 -11   3  -1    4.00    0.17
 -11   3  -1    4.02    0.18
  11  -3   0   22.61    1.37
  11  -3   0   23.31    1.00
 -11   3   0   24.15    0.77
 -11   3   0   24.23    0.77
 -11   3   0   23.13    0.75
 -11   3   0   22.98    0.74
 -11   3   0   23.81    0.78
  11  -3  -1    3.91    0.22
 -11   3   1    3.78    0.15
 -11   3   1    3.78    0.17
 -11   3   1    3.95    0.16
 -11   3   1    3.81    0.17
 -11   3   1    4.05    0.16
 -11   3   1    3.78    0.17
  11  -3  -2    1.42    0.07
  11  -3  -2    1.41    0.12
 -11   3   2    1.43    0.08
 -11   3   2    1.36    0.08
 -11   3   2    1.41    0.07
 -11   3   2    1.48    0.08
 -11   3   2    1.55    0.08
 -11   3   2    1.45    0.08
  11  -3  -3    1.09    0.06
  11  -3  -3    1.02    0.05
 -11   3   3    1.09    0.06
 -11   3   3    1.02    0.05
 -11   3   3    1.05    0.05
 -11   3   3    1.05    0.06
 -10   3  -2   13.23    0.46
 -10   3  -2   13.54    0.47
  10  -3   1    7.57    0.51
 -10   3  -1    7.58    0.27
 -10   3  -1    7.94    0.31
 -10   3  -1    8.02    0.32
 -10   3  -1    7.63    0.29
  10  -3   0   11.59    0.63
 -10   3   0   11.71    0.42
 -10   3   0   11.61    0.44
 -10   3   0   11.44    0.39
 -10   3   0   11.91    0.41
 -10   3   0   11.79    0.43
  10  -3  -1    7.91    0.53
  10  -3  -1    7.51    0.61
 -10   3   1    7.61    0.31
 -10   3   1    7.56    0.28
 -10   3   1    8.04    0.30
 -10   3   1    7.89    0.29
 -10   3   1    7.78    0.32
 -10   3   1    7.96    0.30
  10  -3  -2   12.68    0.84
  10  -3  -2   14.03    0.48
  10  -3  -2   14.79    0.59
 -10   3   2   13.59    0.47
 -10   3   2   15.16    0.48
 -10   3   2   14.90    0.49
 -10   3   2   13.60    0.50
 -10   3   2   14.60    0.51
  10  -3  -3   11.95    0.40
  10  -3  -3   12.10    0.43
 -10   3   3   12.14    0.42
 -10   3   3   11.37    0.39
 -10   3   3   12.25    0.41
 -10   3   3   11.67    0.39
  10  -3  -4    2.11    0.08
  10  -3  -4    1.83    0.09
 -10   3   4    2.11    0.10
  -9   3  -2    4.83    0.21
  -9   3  -2    4.79    0.19
  -9   3  -2    4.78    0.20
   9  -3   1   29.30    1.22
  -9   3  -1   28.67    0.94
  -9   3  -1   29.15    0.95
  -9   3  -1   27.90    0.91
  -9   3  -1   28.27    0.96
   9  -3   0    6.64    0.51
  -9   3   0    5.84    0.24
  -9   3   0    5.98    0.26
  -9   3   0    6.39    0.25
  -9   3   0    6.07    0.27
  -9   3   0    5.92    0.23
   9  -3  -1   30.47    1.19
   9  -3  -1   31.13    1.31
   9  -3  -1   32.63    1.50
  -9   3   1   29.02    1.01
  -9   3   1   30.17    0.98
  -9   3   1   30.70    1.02
  -9   3   1   30.26    1.00
  -9   3   1   29.48    0.97
  -9   3   1   29.90    1.00
   9  -3  -2    5.18    0.30
   9  -3  -2    4.84    0.51
   9  -3  -2    4.78    0.34
  -9   3   2    5.04    0.22
  -9   3   2    5.14    0.22
  -9   3   2    5.15    0.23
  -9   3   2    4.95    0.20
  -9   3   2    4.74    0.22
  -9   3   2    4.98    0.19
   9  -3  -3   23.96    0.87
   9  -3  -3   24.63    0.77
  -9   3   3   23.20    0.80
  -9   3   3   22.86    0.76
  -9   3   3   23.94    0.76
  -9   3   3   23.99    0.78
  -9   3   3   23.13    0.78
   9  -3  -4    6.50    0.25
   9  -3  -4    6.83    0.24
  -9   3   4    6.71    0.25
  -9   3   4    6.72    0.24
  -9   3   4    6.74    0.26
  -8   3  -5    2.39    0.10
  -8   3  -5    2.42    0.09
  -8   3  -5    2.42    0.10
  -8   3  -4    0.77    0.06
  -8   3  -4    0.80    0.05
  -8   3  -3    1.87    0.11
  -8   3  -3    1.80    0.09
  -8   3  -2    6.79    0.60
  -8   3  -1   25.28    1.10
   8  -3   0    6.34    0.46
  -8   3   0    6.34    0.45
   8  -3  -1   29.49    1.35
   8  -3  -1   28.20    1.10
   8  -3  -1   26.37    1.16
  -8   3   1   26.10    1.17
   8  -3  -2   10.24    0.76
   8  -3  -2    9.38    0.52
   8  -3  -2    9.24    0.62
   8  -3  -3    2.08    0.18
   8  -3  -3    2.33    0.12
   8  -3  -3    2.03    0.21
  -8   3   3    2.15    0.12
  -8   3   3    2.30    0.11
  -8   3   3    2.26    0.13
  -8   3   3    2.28    0.14
  -8   3   3    2.28    0.11
   8  -3  -4    0.73    0.07
   8  -3  -4    0.99    0.07
  -8   3   4    0.98    0.06
  -8   3   4    0.88    0.07
  -8   3   4    0.90    0.08
  -8   3   4    0.91    0.08
   8  -3  -5    2.65    0.10
  -8   3   5    2.49    0.11
  -8   3   5    2.42    0.11
  -7   3  -5   11.64    0.41
  -7   3  -5   12.16    0.40
  -7   3  -5   12.03    0.39
  -7   3  -5   11.66    0.41
  -7   3  -4   15.65    0.53
  -7   3  -4   16.28    0.56
  -7   3  -4   15.82    0.53
  -7   3  -4   15.92    0.54
   7  -3   2    5.53    0.43
  -7   3  -2    5.23    0.38
  -7   3  -1   21.21    0.93
   7  -3   0   71.54    2.39
   7  -3   0   73.50    2.53
  -7   3   0   70.14    2.40
  -7   3   0   72.92    2.52
   7  -3  -1   21.30    0.87
   7  -3  -1   22.12    1.06
  -7   3   1   21.69    0.97
  -7   3   1   20.83    0.87
   7  -3  -2    5.48    0.35
   7  -3  -2    5.66    0.52
   7  -3  -2    5.23    0.43
  -7   3   2    5.72    0.42
   7  -3  -3    5.36    0.36
   7  -3  -4   16.28    0.54
   7  -3  -4   15.57    0.57
  -7   3   4   16.32    0.57
  -7   3   4   15.91    0.55
  -7   3   4   15.93    0.56
  -7   3   4   16.37    0.53
   7  -3  -5   11.34    0.39
  -7   3   5   11.61    0.40
   6  -3   6    0.42    0.06
  -6   3  -6    0.51    0.04
  -6   3  -6    0.55    0.04
  -6   3  -6    0.50    0.03
  -6   3  -6    0.51    0.03
   6  -3   5    2.73    0.24
   6  -3   5    2.38    0.27
  -6   3  -5    2.53    0.11
  -6   3  -5    2.54    0.13
  -6   3  -5    2.68    0.13
  -6   3  -5    2.63    0.13
  -6   3  -5    2.50    0.12
  -6   3  -5    2.70    0.12
   6  -3   4   40.67    1.51
  -6   3  -4   36.50    1.21
  -6   3  -4   38.04    1.23
  -6   3  -4   38.38    1.24
  -6   3  -4   36.68    1.23
  -6   3  -4   39.76    1.22
   6  -3   3   13.35    0.74
  -6   3  -3   12.76    0.67
  -6   3  -3   13.47    0.63
   6  -3   2    3.35    0.30
  -6   3  -2    3.19    0.23
  -6   3  -2    3.29    0.28
  -6   3  -1   15.40    0.70
   6  -3   0    2.00    0.16
   6  -3   0    2.04    0.24
  -6   3   0    2.19    0.21
  -6   3   0    1.94    0.17
   6  -3  -1   14.30    0.74
   6  -3  -1   13.41    0.77
   6  -3  -1   13.91    0.61
  -6   3   1   15.85    0.71
  -6   3   1   14.77    0.62
   6  -3  -2    3.50    0.25
   6  -3  -2    3.02    0.35
  -6   3   2    3.31    0.29
   6  -3  -3   14.24    0.65
  -6   3   3   13.22    0.71
   6  -3  -4   38.37    1.21
   6  -3  -4   37.60    1.24
   6  -3  -4   38.33    1.42
  -6   3   4   37.63    1.23
  -6   3   4   38.22    1.20
   6  -3  -5    2.69    0.12
   6  -3  -5    2.55    0.13
  -6   3   5    2.79    0.14
   6  -3  -6    0.47    0.04
   6  -3  -6    0.53    0.03
  -6   3   6    0.59    0.04
   5  -3   6    0.31    0.10
   5  -3   6    0.21    0.06
  -5   3  -6    0.31    0.04
  -5   3  -6    0.27    0.03
  -5   3  -6    0.27    0.04
  -5   3  -6    0.28    0.03
  -5   3  -6    0.26    0.03
  -5   3  -6    0.31    0.03
   5  -3   5    9.32    0.63
   5  -3   5   10.40    0.56
  -5   3  -5    9.94    0.35
  -5   3  -5    9.96    0.36
  -5   3  -5   10.65    0.38
  -5   3  -5   10.47    0.36
  -5   3  -5   10.53    0.37
  -5   3  -5   10.28    0.38
   5  -3   4   21.68    0.96
  -5   3  -4   19.85    0.89
  -5   3  -4   21.40    0.90
   5  -3   3   17.00    0.83
  -5   3  -3   15.80    0.70
  -5   3  -3   16.59    0.77
  -5   3  -3   16.17    0.71
   5  -3   2   66.91    2.33
  -5   3  -2   66.07    2.21
  -5   3  -2   66.44    2.28
   5  -3   1   21.91    1.17
  -5   3  -1   24.12    0.86
  -5   3  -1   24.64    0.93
   5  -3   0   59.05    2.37
   5  -3   0   59.36    1.92
   5  -3   0   58.94    2.07
  -5   3   0   62.12    2.01
  -5   3   0   54.00    1.91
   5  -3  -1   22.38    0.86
   5  -3  -1   22.31    1.23
   5  -3  -1   24.87    1.04
  -5   3   1   24.49    0.94
  -5   3   1   23.65    0.87
   5  -3  -2   58.50    2.27
   5  -3  -2   56.94    2.41
   5  -3  -2   64.10    2.06
  -5   3   2   65.09    2.15
   5  -3  -3   15.25    0.68
  -5   3   3   15.96    0.76
   5  -3  -4   19.73    0.83
   5  -3  -5   10.19    0.38
   5  -3  -5   10.25    0.36
  -5   3   5   10.44    0.38
  -5   3   5    9.73    0.37
   5  -3  -6    0.29    0.03
   5  -3  -6    0.36    0.03
  -5   3   6    0.30    0.04
  -5   3   6    0.35    0.04
   4  -3   6    7.10    0.27
   4  -3   6    7.80    0.34
   4  -3   6    7.95    0.44
  -4   3  -6    7.62    0.27
  -4   3  -6    8.19    0.29
  -4   3  -6    7.90    0.28
  -4   3  -6    8.02    0.29
  -4   3  -6    7.35    0.29
  -4   3  -6    7.66    0.27
  -4   3  -6    8.03    0.28
   4  -3   5    5.06    0.44
   4  -3   5    5.37    0.40
  -4   3  -5    4.99    0.21
  -4   3  -5    5.04    0.20
  -4   3  -5    4.90    0.22
  -4   3  -5    4.93    0.22
  -4   3  -5    5.06    0.36
  -4   3  -5    5.23    0.20
  -4   3  -5    4.91    0.21
   4  -3   4   39.98    1.57
  -4   3  -4   39.39    1.48
  -4   3  -4   39.64    1.48
   4  -3   3   36.19    1.48
  -4   3  -3   38.60    1.39
  -4   3  -3   39.06    1.38
  -4   3  -3   39.59    1.44
   4  -3   2   29.34    1.15
  -4   3  -2   28.57    1.05
  -4   3  -2   30.74    1.12
  -4   3  -2   31.63    1.09
   4  -3   1   19.29    0.94
  -4   3  -1   18.09    0.68
  -4   3  -1   18.69    0.73
   4  -3   0  101.92    3.43
   4  -3   0   99.30    3.17
  -4   3   0   90.60    3.03
  -4   3   0   94.71    3.10
   4  -3  -1   18.88    0.71
   4  -3  -1   19.73    1.02
   4  -3  -1   20.31    0.85
  -4   3   1   17.44    0.70
  -4   3   1   20.37    0.77
   4  -3  -2   28.72    1.42
   4  -3  -2   30.76    1.06
   4  -3  -2   29.26    1.23
  -4   3   2   30.20    1.13
   4  -3  -3   39.31    1.36
  -4   3   3   37.64    1.44
   4  -3  -5    4.55    0.21
   4  -3  -5    4.74    0.21
   4  -3  -5    4.89    0.19
  -4   3   5    4.75    0.21
  -4   3   5    4.58    0.21
   4  -3  -6    7.90    0.29
   4  -3  -6    7.75    0.27
  -4   3   6    7.54    0.28
  -4   3   6    7.59    0.28
   3  -3   6    5.88    0.38
   3  -3   6    5.48    0.21
   3  -3   6    5.81    0.28
  -3   3  -6    5.54    0.21
  -3   3  -6    5.69    0.23
  -3   3  -6    5.48    0.21
  -3   3  -6    5.72    0.23
  -3   3  -6    5.48    0.22
  -3   3  -6    5.63    0.22
  -3   3  -6    5.56    0.21
   3  -3   5   35.69    1.51
   3  -3   5   37.04    1.41
  -3   3  -5   34.52    1.12
  -3   3  -5   34.02    1.10
  -3   3  -5   33.10    1.12
  -3   3  -5   33.69    1.10
  -3   3  -5   34.47    1.11
  -3   3  -5   32.90    1.11
  -3   3  -5   35.21    1.33
  -3   3  -5   32.69    1.09
   3  -3   4    2.24    0.27
   3  -3   4    2.51    0.27
  -3   3  -4    2.40    0.22
  -3   3  -4    2.21    0.21
   3  -3   3   31.48    1.23
  -3   3  -3   29.03    1.11
  -3   3  -3   30.57    1.12
   3  -3   2   47.96    1.64
  -3   3  -2   42.17    1.53
  -3   3  -2   47.13    1.60
  -3   3  -2   48.89    1.57
   3  -3   1  187.30    6.22
   3  -3   1  212.15    6.66
  -3   3  -1  197.12    6.49
  -3   3  -1  202.95    6.41
   3  -3   0    3.07    0.29
   3  -3   0    2.92    0.20
  -3   3   0    2.70    0.17
  -3   3   0    2.70    0.15
   3  -3  -1  196.36    6.82
   3  -3  -1  205.38    6.34
  -3   3   1  180.10    6.05
  -3   3   1  199.14    6.24
   3  -3  -2   45.87    1.78
   3  -3  -2   40.91    1.43
   3  -3  -2   43.14    1.60
  -3   3   2   41.75    1.48
   3  -3  -3   25.35    1.13
   3  -3  -3   25.57    0.94
  -3   3   3   25.55    1.00
   3  -3  -5   31.98    1.04
   3  -3  -5   31.69    1.04
   3  -3  -5   30.56    1.01
  -3   3   5   31.44    1.03
  -3   3   5   31.18    1.03
   3  -3  -6    5.87    0.23
   3  -3  -6    5.60    0.21
   3  -3  -6    5.62    0.23
  -3   3   6    5.51    0.22
  -3   3   6    5.84    0.23
   2  -3   6   11.32    0.45
   2  -3   6   10.93    0.57
   2  -3   6   10.94    0.38
  -2   3  -6   10.69    0.39
  -2   3  -6   10.77    0.38
  -2   3  -6   10.53    0.36
  -2   3  -6   10.74    0.38
  -2   3  -6   10.73    0.37
  -2   3  -6   10.04    0.37
  -2   3  -6   10.73    0.38
   2  -3   5    4.57    0.28
   2  -3   5    5.35    0.46
   2  -3   5    5.39    0.41
  -2   3  -5    4.88    0.21
  -2   3  -5    4.56    0.20
  -2   3  -5    4.73    0.22
  -2   3  -5    5.38    0.36
  -2   3  -5    4.68    0.19
  -2   3  -5    4.87    0.21
  -2   3  -5    4.84    0.21
  -2   3  -5    4.97    0.20
   2  -3   4   17.37    0.86
   2  -3   4   16.68    0.85
  -2   3  -4   16.92    0.74
  -2   3  -4   17.56    0.75
   2  -3   3   26.98    1.12
  -2   3  -3   27.69    1.03
  -2   3  -3   30.05    1.04
   2  -3   2   33.49    1.29
  -2   3  -2   38.92    1.25
  -2   3  -2   37.28    1.28
   2  -3   1   62.55    2.02
   2  -3   1   68.05    2.19
  -2   3  -1   64.46    2.07
  -2   3  -1   63.03    2.04
   2  -3   0    4.99    0.34
   2  -3   0    5.12    0.25
   2  -3  -1   68.52    2.23
   2  -3  -1   66.62    2.37
   2  -3  -2   35.22    1.27
   2  -3  -2   34.61    1.39
  -2   3   2   32.39    1.12
  -2   3   2   31.06    1.15
   2  -3  -3   26.93    1.13
   2  -3  -3   25.57    0.94
  -2   3   3   25.65    0.95
   2  -3  -5    4.91    0.22
   2  -3  -5    4.72    0.21
   2  -3  -5    4.12    0.22
   2  -3  -5    4.48    0.21
   2  -3  -5    4.32    0.19
  -2   3   5    4.77    0.21
  -2   3   5    4.75    0.21
  -2   3   5    4.39    0.25
   2  -3  -6   10.93    0.39
   2  -3  -6    9.72    0.35
   2  -3  -6   10.40    0.38
  -2   3   6   10.70    0.38
  -2   3   6   10.09    0.37
   1  -3   7    1.19    0.06
  -1   3  -7    1.17    0.06
  -1   3  -7    1.19    0.05
  -1   3  -7    1.26    0.06
   1  -3   6   34.46    1.17
   1  -3   6   32.09    1.30
   1  -3   6   35.50    1.10
  -1   3  -6   34.11    1.10
  -1   3  -6   34.42    1.11
  -1   3  -6   34.49    1.08
  -1   3  -6   32.69    1.07
  -1   3  -6   35.29    1.09
   1  -3   5   13.44    0.71
   1  -3   5   14.00    0.82
  -1   3  -5   13.98    0.65
  -1   3  -5   12.49    0.49
  -1   3  -5   12.66    0.47
  -1   3  -5   13.13    0.50
  -1   3  -5   12.93    0.46
   1  -3   4    9.40    0.59
   1  -3   4   10.43    0.60
  -1   3  -4    9.71    0.49
  -1   3  -4    9.57    0.48
   1  -3   3   37.42    1.40
  -1   3  -3   37.67    1.29
  -1   3  -3   36.15    1.29
   1  -3   2  119.93    3.98
  -1   3  -2  130.35    4.07
   1  -3   1  255.12   12.17
   1  -3   0    7.39    0.29
   1  -3   0    6.85    0.37
   1  -3  -1  234.83    8.13
   1  -3  -1  281.05    8.69
   1  -3  -2  117.83    3.63
   1  -3  -2  115.98    3.81
   1  -3  -2  115.52    3.72
  -1   3   2  104.01    3.58
  -1   3   2  118.59    3.59
   1  -3  -3   33.74    1.17
   1  -3  -3   32.95    1.16
   1  -3  -3   32.80    1.33
  -1   3   3   34.40    1.18
  -1   3   4    9.05    0.46
  -1   3   4    8.76    0.57
   1  -3  -5   10.53    0.51
   1  -3  -5   12.74    0.45
   1  -3  -5   12.23    0.49
   1  -3  -5   11.92    0.43
  -1   3   5   12.37    0.54
  -1   3   5   11.83    0.63
   1  -3  -6   32.44    1.04
   1  -3  -6   34.11    1.06
   1  -3  -6   32.87    1.06
   1  -3  -6   32.05    1.03
   1  -3  -6   31.75    1.03
  -1   3   6   31.54    1.09
  -1   3   6   32.93    1.06
   1  -3  -7    1.26    0.06
  -1   3   7    1.20    0.06
   0  -3   7    6.66    0.23
   0   3  -7    6.84    0.24
   0   3  -7    6.99    0.24
   0   3  -7    6.91    0.23
   0  -3   6    0.05    0.03
   0  -3   6    0.04    0.03
   0  -3   6    0.02    0.05
   0   3  -6    0.00    0.02
   0   3  -6    0.01    0.02
   0   3  -6    0.01    0.02
   0   3  -6    0.02    0.02
   0   3  -6    0.06    0.02
   0  -3   5   46.89    1.78
   0   3  -5   47.34    1.70
   0  -3   4    0.02    0.06
   0  -3   4    0.02    0.06
   0   3  -4   -0.01    0.03
   0  -3   3  120.25    3.87
   0   3  -3  116.73    3.74
   0   3  -3  116.20    3.72
   0  -3   2    0.01    0.03
   0   3  -2    0.13    0.04
   0  -3   1  199.86    9.62
   0   3  -1  176.82    6.49
   0  -3   0    0.02    0.02
   0  -3   0    0.01    0.02
   0  -3  -1  191.85    6.46
   0  -3  -1  196.62    6.30
   0  -3  -2    0.04    0.05
   0  -3  -2    0.03    0.02
   0  -3  -2    0.02    0.04
   0   3   2    0.02    0.02
   0  -3  -3  119.66    3.69
   0  -3  -3  112.81    3.67
   0  -3  -3  114.44    3.84
   0   3   3  115.24    3.69
   0  -3  -4    0.04    0.04
   0  -3  -4    0.03    0.04
   0   3   4    0.03    0.04
   0   3   4    0.00    0.06
   0   3   5   45.89    1.87
   0   3   5   46.16    1.74
   0   3   5   44.82    1.84
   0  -3  -6    0.04    0.02
   0  -3  -6    0.03    0.02
   0  -3  -6    0.01    0.02
   0  -3  -6    0.01    0.02
   0   3   6    0.00    0.04
   0   3   6    0.01    0.02
   0  -3  -7    6.58    0.22
   0  -3  -7    5.84    0.21
   0   3   7    5.84    0.21
   0   3   7    6.21    0.22
  -1  -3   7    1.25    0.06
   1   3  -7    1.27    0.06
  -1  -3   6   34.82    1.09
  -1  -3   6   33.47    1.10
   1   3  -6   33.39    1.10
   1   3  -6   33.94    1.08
   1   3  -6   34.75    1.10
  -1  -3   5   12.02    0.53
  -1  -3   5   12.64    0.43
   1   3  -5   12.76    0.44
   1   3  -5   12.83    0.43
   1   3  -5   10.39    0.48
   1   3  -5   11.80    0.53
  -1  -3   4    8.83    0.56
   1   3  -4    9.43    0.46
  -1  -3   3   38.92    1.41
   1   3  -3   35.26    1.27
  -1  -3   2  123.52    3.79
   1   3  -2  116.09    3.74
   1   3  -2  113.84    3.78
  -1  -3   1  261.64    8.29
  -1  -3   1  265.79   11.03
   1   3  -1  239.48    7.99
  -1  -3   0    7.01    0.39
  -1  -3   0    7.85    0.32
  -1  -3  -1  281.99   15.76
  -1  -3  -1  267.15    8.77
  -1  -3  -2  124.24    4.06
  -1  -3  -2  123.08    4.00
  -1  -3  -2  125.86    3.99
   1   3   2  122.17    3.95
  -1  -3  -3   38.43    1.31
  -1  -3  -3   35.95    1.30
   1   3   3   37.75    1.32
  -1  -3  -4    9.81    0.50
  -1  -3  -4    9.83    0.50
   1   3   4   10.11    0.52
   1   3   4   10.25    0.63
  -1  -3  -5   13.65    0.51
  -1  -3  -5   12.75    0.62
  -1  -3  -5   12.93    0.52
  -1  -3  -5   12.59    0.47
  -1  -3  -5   12.69    0.47
   1   3   5   13.40    0.70
   1   3   5   12.92    0.78
  -1  -3  -6   32.59    1.07
  -1  -3  -6   33.00    1.09
  -1  -3  -6   33.03    1.07
  -1  -3  -6   33.98    1.07
  -1  -3  -6   34.97    1.10
  -1  -3  -6   34.97    1.09
   1   3   6   34.29    1.16
   1   3   6   34.28    1.09
   1   3   6   32.28    1.31
  -1  -3  -7    1.21    0.06
  -1  -3  -7    1.22    0.06
  -1  -3  -7    1.19    0.06
   1   3   7    1.17    0.06
   1   3   7    1.16    0.08
  -2  -3   6   10.34    0.37
  -2  -3   6   10.71    0.39
   2   3  -6   10.95    0.37
   2   3  -6   10.61    0.38
   2   3  -6   10.26    0.38
  -2  -3   5    4.78    0.20
  -2  -3   5    4.78    0.22
   2   3  -5    5.10    0.21
   2   3  -5    4.88    0.20
   2   3  -5    4.67    0.22
   2   3  -5    4.55    0.22
  -2  -3   4   16.23    0.82
  -2  -3   3   28.81    1.16
  -2  -3   2   35.34    1.25
   2   3  -2   32.94    1.21
  -2  -3   1   62.86    2.10
  -2  -3   1   64.49    2.09
  -2  -3   1   64.15    2.23
   2   3  -1   65.63    2.10
  -2  -3   0    4.64    0.33
  -2  -3   0    4.57    0.25
  -2  -3  -1   65.95    2.19
  -2  -3  -1   66.22    2.31
  -2  -3  -2   33.37    1.39
  -2  -3  -2   37.40    1.23
  -2  -3  -2   37.11    1.35
   2   3   2   37.55    1.24
  -2  -3  -3   27.88    1.03
  -2  -3  -3   28.25    1.03
   2   3   3   28.07    1.04
  -2  -3  -4   16.99    0.75
  -2  -3  -4   17.37    0.75
   2   3   4   17.23    0.86
   2   3   4   17.04    0.76
  -2  -3  -5    5.02    0.21
  -2  -3  -5    4.58    0.19
  -2  -3  -5    4.65    0.21
  -2  -3  -5    4.61    0.20
  -2  -3  -5    4.86    0.22
  -2  -3  -5    5.04    0.34
  -2  -3  -5    4.45    0.20
  -2  -3  -5    4.51    0.21
   2   3   5    4.96    0.39
   2   3   5    5.02    0.44
  -2  -3  -6   10.35    0.37
  -2  -3  -6   10.88    0.39
  -2  -3  -6   10.93    0.36
  -2  -3  -6   11.20    0.38
  -2  -3  -6   10.38    0.37
  -2  -3  -6   10.65    0.39
  -2  -3  -6   10.59    0.37
   2   3   6   10.57    0.38
   2   3   6    9.37    0.61
   2   3   6   10.55    0.45
   2   3   6   11.03    0.57
  -3  -3   6    5.44    0.22
  -3  -3   6    6.11    0.23
   3   3  -6    5.42    0.22
   3   3  -6    5.85    0.21
   3   3  -6    5.55    0.22
  -3  -3   5   33.35    1.06
  -3  -3   5   31.08    1.04
   3   3  -5   31.50    1.06
   3   3  -5   32.69    1.05
   3   3  -5   32.65    1.04
  -3  -3   4    2.35    0.27
  -3  -3   3   29.17    1.18
  -3  -3   2   43.09    1.70
  -3  -3   2   45.90    1.56
   3   3  -2   41.28    1.68
   3   3  -2   44.33    1.58
  -3  -3   1  192.41    6.36
  -3  -3   1  197.33    6.65
   3   3  -1  200.61    6.41
   3   3  -1  192.47    6.76
  -3  -3   0    2.84    0.22
  -3  -3   0    3.03    0.29
   3   3   0    3.22    0.23
  -3  -3  -1  202.88    6.52
  -3  -3  -1  184.89    6.12
  -3  -3  -1  197.47    6.58
   3   3   1  195.85    6.23
  -3  -3  -2   45.61    1.49
  -3  -3  -2   44.27    1.50
  -3  -3  -2   43.08    1.61
   3   3   2   45.08    1.50
  -3  -3  -3   30.12    1.10
  -3  -3  -3   29.65    1.10
   3   3   3   29.48    1.11
  -3  -3  -4    2.42    0.23
  -3  -3  -4    2.40    0.23
   3   3   4    2.42    0.23
   3   3   4    2.54    0.28
  -3  -3  -5   34.08    1.09
  -3  -3  -5   33.35    1.08
  -3  -3  -5   33.65    1.30
  -3  -3  -5   33.75    1.10
  -3  -3  -5   30.97    1.09
  -3  -3  -5   33.55    1.08
  -3  -3  -5   33.67    1.07
  -3  -3  -5   32.29    1.09
   3   3   5   33.55    1.34
   3   3   5   35.70    1.48
  -3  -3  -6    5.64    0.21
  -3  -3  -6    5.37    0.21
  -3  -3  -6    5.52    0.22
  -3  -3  -6    5.16    0.22
  -3  -3  -6    5.53    0.22
  -3  -3  -6    5.59    0.20
  -3  -3  -6    5.77    0.22
   3   3   6    5.59    0.37
   3   3   6    5.51    0.28
   3   3   6    5.08    0.41
   3   3   6    5.41    0.22
  -4  -3   6    7.04    0.26
  -4  -3   6    7.72    0.28
   4   3  -6    8.03    0.27
   4   3  -6    7.34    0.28
  -4  -3   5    4.83    0.22
  -4  -3   5    4.75    0.20
   4   3  -5    4.57    0.20
   4   3  -5    4.68    0.19
   4   3  -5    4.72    0.22
  -4  -3   4   32.43    1.35
  -4  -3   3   38.85    1.51
  -4  -3   2   29.36    1.04
  -4  -3   2   29.98    1.14
   4   3  -2   30.16    1.20
   4   3  -2   29.02    1.35
   4   3  -2   28.15    1.02
  -4  -3   1   18.84    0.97
  -4  -3   1   18.95    0.69
  -4  -3   1   18.16    0.73
   4   3  -1   18.52    0.95
   4   3  -1   18.74    0.81
  -4  -3   0   99.47    3.23
  -4  -3   0   88.69    3.08
  -4  -3   0   97.49    3.44
   4   3   0  100.99    3.42
   4   3   0   99.06    3.22
  -4  -3  -1   15.79    0.67
  -4  -3  -1   19.16    0.81
  -4  -3  -1   18.52    0.95
   4   3   1   18.00    0.93
   4   3   1   19.21    0.80
  -4  -3  -2   29.07    1.04
  -4  -3  -2   30.56    1.03
  -4  -3  -2   26.51    1.15
   4   3   2   29.73    1.04
  -4  -3  -3   39.26    1.42
  -4  -3  -3   39.04    1.42
   4   3   3   40.79    1.44
  -4  -3  -4   38.82    1.46
  -4  -3  -4   39.18    1.47
   4   3   4   40.15    1.49
   4   3   4   38.54    1.55
  -4  -3  -5    4.78    0.21
  -4  -3  -5    4.86    0.19
  -4  -3  -5    4.84    0.21
  -4  -3  -5    4.87    0.20
  -4  -3  -5    4.57    0.33
  -4  -3  -5    5.00    0.20
  -4  -3  -5    4.79    0.21
   4   3   5    4.84    0.41
   4   3   5    4.76    0.37
  -4  -3  -6    7.43    0.28
  -4  -3  -6    7.92    0.28
  -4  -3  -6    7.79    0.28
  -4  -3  -6    7.87    0.27
  -4  -3  -6    8.10    0.28
  -4  -3  -6    7.97    0.28
   4   3   6    7.08    0.33
   4   3   6    7.46    0.43
  -5  -3   6    0.33    0.04
   5   3  -6    0.38    0.04
   5   3  -6    0.37    0.03
  -5  -3   5    9.83    0.37
  -5  -3   5   10.41    0.39
   5   3  -5   10.47    0.39
   5   3  -5   10.19    0.36
  -5  -3   4   18.00    0.89
  -5  -3   3   15.43    0.78
  -5  -3   2   62.31    2.14
  -5  -3   2   65.03    2.03
   5   3  -2   55.85    2.44
   5   3  -2   61.28    2.30
   5   3  -2   56.40    2.22
   5   3  -2   60.94    2.01
  -5  -3   1   22.49    1.20
  -5  -3   1   23.91    0.92
  -5  -3   1   22.86    0.86
   5   3  -1   23.54    1.02
   5   3  -1   22.10    1.19
  -5  -3   0   55.92    1.88
  -5  -3   0   56.28    2.02
  -5  -3   0   58.39    1.85
  -5  -3   0   54.50    2.25
   5   3   0   53.91    2.01
   5   3   0   54.94    2.24
  -5  -3  -1   21.32    0.96
  -5  -3  -1   21.23    1.14
  -5  -3  -1   23.10    0.82
   5   3   1   22.30    0.97
   5   3   1   21.49    1.13
  -5  -3  -2   57.57    1.93
  -5  -3  -3   16.17    0.69
  -5  -3  -3   16.08    0.70
   5   3   3   16.18    0.71
  -5  -3  -4   19.47    0.86
  -5  -3  -4   19.88    0.85
   5   3   4   19.88    0.88
  -5  -3  -5   10.31    0.36
  -5  -3  -5   10.17    0.36
  -5  -3  -5   10.04    0.37
  -5  -3  -5   10.19    0.38
  -5  -3  -5   10.61    0.37
   5   3   5    9.93    0.59
  -5  -3  -6    0.29    0.04
  -5  -3  -6    0.29    0.04
  -5  -3  -6    0.28    0.04
  -5  -3  -6    0.35    0.03
  -5  -3  -6    0.27    0.04
   5   3   6    0.30    0.10
  -6  -3   6    0.53    0.04
   6   3  -6    0.54    0.04
   6   3  -6    0.53    0.03
  -6  -3   5    2.71    0.13
  -6  -3   5    2.64    0.14
   6   3  -5    2.54    0.12
   6   3  -5    2.66    0.14
  -6  -3   4   39.46    1.23
  -6  -3   4   37.84    1.22
  -6  -3   4   37.01    1.23
   6   3  -4   37.71    1.21
   6   3  -4   37.26    1.24
  -6  -3   3   12.92    0.72
   6   3  -3   13.15    0.60
  -6  -3   2    4.18    0.28
  -6  -3   2    3.29    0.30
   6   3  -2    3.51    0.39
   6   3  -2    3.85    0.26
  -6  -3   1   15.44    0.70
  -6  -3   1   14.33    0.63
   6   3  -1   14.71    0.78
  -6  -3   0    2.17    0.20
  -6  -3   0    2.02    0.17
  -6  -3  -1   12.59    0.70
  -6  -3  -1   13.21    0.56
   6   3   1   12.92    0.71
  -6  -3  -3   12.25    0.58
  -6  -3  -4   35.44    1.17
  -6  -3  -4   37.27    1.18
  -6  -3  -4   36.31    1.17
  -6  -3  -4   37.60    1.39
  -6  -3  -5    2.40    0.11
  -6  -3  -5    2.50    0.12
  -6  -3  -5    2.66    0.13
  -6  -3  -5    2.58    0.12
  -6  -3  -5    2.53    0.12
   6   3   5    2.38    0.24
  -6  -3  -6    0.59    0.04
  -6  -3  -6    0.55    0.04
  -6  -3  -6    0.51    0.03
  -6  -3  -6    0.57    0.04
  -6  -3  -6    0.58    0.05
  -7  -3   5   11.96    0.42
  -7  -3   5   12.27    0.42
   7   3  -5   12.25    0.43
   7   3  -5   11.65    0.40
  -7  -3   4   16.74    0.57
  -7  -3   4   15.90    0.57
  -7  -3   4   16.18    0.56
   7   3  -4   16.28    0.54
   7   3  -4   16.01    0.58
   7   3  -3    1.96    0.39
  -7  -3   2    6.37    0.38
  -7  -3   2    5.41    0.42
   7   3  -2    5.32    0.49
   7   3  -2    5.63    0.35
   7   3  -2    5.19    0.51
  -7  -3   1   21.11    0.88
  -7  -3   1   21.17    0.95
   7   3  -1   21.94    0.88
   7   3  -1   21.83    1.08
  -7  -3   0   74.25    2.44
  -7  -3   0   70.78    2.48
  -7  -3  -1   21.08    0.85
  -7  -3  -5   11.02    0.38
  -7  -3  -5   11.38    0.38
  -7  -3  -5   11.38    0.39
  -8  -3   5    2.34    0.11
  -8  -3   5    2.45    0.11
   8   3  -5    2.37    0.10
   8   3  -5    2.49    0.11
  -8  -3   4    0.96    0.08
  -8  -3   4    0.84    0.07
  -8  -3   4    0.93    0.07
  -8  -3   4    0.95    0.07
   8   3  -4    0.83    0.06
   8   3  -4    0.93    0.08
   8   3  -4    0.87    0.08
  -8  -3   3    2.17    0.13
  -8  -3   3    2.40    0.13
  -8  -3   3    2.14    0.13
  -8  -3   3    2.29    0.13
  -8  -3   3    2.17    0.13
   8   3  -3    2.00    0.21
   8   3  -3    1.97    0.19
   8   3  -3    2.00    0.14
  -8  -3   2    9.48    0.51
   8   3  -2    9.19    0.50
   8   3  -2    9.09    0.71
   8   3  -2    8.65    0.67
  -8  -3   1   26.73    1.17
  -8  -3   1   26.34    1.08
   8   3  -1   26.55    1.18
   8   3  -1   27.10    1.08
   8   3  -1   29.47    1.36
  -8  -3   0    5.78    0.37
   8   3   0    6.20    0.46
   8   3   0    6.45    0.38
  -8  -3  -1   26.88    1.06
  -9  -3   4    6.07    0.25
  -9  -3   4    6.79    0.25
  -9  -3   4    6.63    0.24
  -9  -3   4    6.24    0.24
   9   3  -4    6.53    0.25
   9   3  -4    6.99    0.26
  -9  -3   3   23.91    0.79
  -9  -3   3   23.60    0.78
  -9  -3   3   23.35    0.78
  -9  -3   3   23.14    0.79
   9   3  -3   24.13    0.81
  -9  -3   2    5.05    0.20
  -9  -3   2    4.92    0.21
  -9  -3   2    4.82    0.22
  -9  -3   2    5.32    0.23
  -9  -3   2    5.24    0.22
  -9  -3   2    4.89    0.22
  -9  -3   2    4.86    0.34
   9   3  -2    4.87    0.50
   9   3  -2    4.82    0.30
   9   3  -2    4.44    0.33
  -9  -3   1   28.83    1.00
  -9  -3   1   28.65    0.99
  -9  -3   1   28.81    0.99
  -9  -3   1   29.62    1.19
  -9  -3   1   30.74    0.98
  -9  -3   1   29.87    1.01
  -9  -3   1   29.67    1.01
   9   3  -1   35.15    1.46
   9   3  -1   31.06    1.48
   9   3  -1   31.97    1.20
  -9  -3   0    5.81    0.26
  -9  -3   0    6.59    0.40
  -9  -3   0    5.91    0.27
  -9  -3   0    5.81    0.25
  -9  -3   0    5.94    0.24
   9   3   0    6.61    0.51
   9   3   0    6.81    0.40
  -9  -3  -1   27.08    0.90
  -9  -3  -1   26.57    0.86
 -10  -3   4    2.16    0.09
  10   3  -4    2.17    0.10
 -10  -3   3   11.75    0.41
 -10  -3   3   11.85    0.41
 -10  -3   3   11.96    0.40
 -10  -3   3   11.31    0.41
  10   3  -3   12.10    0.42
 -10  -3   2   15.08    0.51
 -10  -3   2   14.69    0.48
 -10  -3   2   14.00    0.49
 -10  -3   2   14.10    0.51
 -10  -3   2   14.92    0.50
 -10  -3   2   14.46    0.50
  10   3  -2   15.48    0.62
  10   3  -2   12.30    0.83
 -10  -3   1    7.21    0.29
 -10  -3   1    7.44    0.29
 -10  -3   1    7.72    0.31
 -10  -3   1    8.19    0.28
 -10  -3   1    7.79    0.30
 -10  -3   1    7.78    0.31
  10   3  -1    7.33    0.59
 -10  -3   0   11.46    0.41
 -10  -3   0   11.14    0.42
 -10  -3   0   11.11    0.39
 -10  -3  -1    7.11    0.26
 -10  -3  -1    7.25    0.29
 -11  -3   3    1.03    0.06
 -11  -3   3    1.00    0.06
 -11  -3   3    0.99    0.06
 -11  -3   3    1.07    0.05
  11   3  -3    1.06    0.06
  11   3  -3    1.03    0.06
 -11  -3   2    1.48    0.09
 -11  -3   2    1.25    0.08
 -11  -3   2    1.43    0.08
 -11  -3   2    1.40    0.07
 -11  -3   2    1.48    0.08
 -11  -3   2    1.36    0.08
  11   3  -2    1.39    0.13
  11   3  -2    1.53    0.09
 -11  -3   1    3.90    0.15
 -11  -3   1    3.86    0.17
 -11  -3   1    3.82    0.17
 -11  -3   1    3.79    0.17
 -11  -3   0   23.10    0.76
 -11  -3   0   22.50    0.75
 -11  -3   0   23.38    0.73
 -11  -3   0   22.32    0.75
 -11  -3  -1    3.56    0.14
 -11  -3  -1    3.71    0.16
 -12  -3   1    6.60    0.23
 -12  -3   1    6.76    0.22
 -12  -3   1    6.82    0.24
 -12  -3   1    6.64    0.23
  12   3  -1    6.33    0.28
 -12  -3   0    0.78    0.04
 -12  -3   0    0.73    0.05
 -12  -3   0    0.71    0.05
 -12   4  -1    4.17    0.16
 -12   4  -1    4.12    0.17
 -12   4  -1    4.53    0.16
  12  -4   0    0.06    0.03
 -12   4   0    0.08    0.02
 -12   4   0    0.06    0.02
 -12   4   0    0.05    0.02
  12  -4  -1    4.82    0.22
 -12   4   1    4.75    0.18
 -12   4   1    4.75    0.17
 -12   4   1    4.67    0.17
 -12   4   1    4.70    0.17
 -11   4  -2    0.70    0.05
 -11   4  -2    0.68    0.05
 -11   4  -1    8.12    0.29
 -11   4  -1    8.68    0.31
 -11   4  -1    8.52    0.30
 -11   4  -1    8.67    0.32
  11  -4   0   57.72    2.07
 -11   4   0   57.29    1.79
 -11   4   0   57.35    1.80
 -11   4   0   58.18    1.81
 -11   4   0   55.79    1.78
 -11   4   0   59.34    1.82
  11  -4  -1    8.18    0.37
 -11   4   1    8.69    0.30
 -11   4   1    8.74    0.31
 -11   4   1    8.12    0.29
 -11   4   1    8.50    0.32
  11  -4  -2    0.65    0.05
 -11   4   2    0.73    0.05
 -11   4   2    0.65    0.05
 -11   4   2    0.64    0.04
 -11   4   2    0.67    0.05
 -11   4   2    0.72    0.06
 -11   4   2    0.71    0.05
  11  -4  -3    7.13    0.24
  11  -4  -3    6.91    0.23
 -11   4   3    6.47    0.22
 -11   4   3    6.99    0.24
 -11   4   3    6.63    0.23
 -10   4  -2    0.75    0.05
 -10   4  -2    0.78    0.07
 -10   4  -2    0.70    0.06
  10  -4   1    2.20    0.26
 -10   4  -1    2.31    0.12
 -10   4  -1    2.38    0.13
 -10   4  -1    2.17    0.10
 -10   4  -1    2.20    0.13
  10  -4   0    0.20    0.11
  10  -4   0    0.20    0.10
 -10   4   0    0.21    0.05
 -10   4   0    0.25    0.03
 -10   4   0    0.16    0.05
 -10   4   0    0.15    0.04
 -10   4   0    0.18    0.03
  10  -4  -1    2.15    0.18
  10  -4  -1    2.19    0.32
  10  -4  -1    2.28    0.27
 -10   4   1    2.36    0.12
 -10   4   1    2.30    0.11
 -10   4   1    2.26    0.13
 -10   4   1    2.23    0.13
 -10   4   1    2.54    0.12
 -10   4   1    2.25    0.13
  10  -4  -2    1.12    0.12
  10  -4  -2    1.04    0.07
  10  -4  -2    0.74    0.19
 -10   4   2    1.00    0.07
 -10   4   2    0.87    0.07
 -10   4   2    0.82    0.06
 -10   4   2    0.65    0.07
 -10   4   2    1.06    0.06
 -10   4   2    0.70    0.07
  10  -4  -3    2.70    0.13
  10  -4  -3    2.48    0.11
 -10   4   3    2.58    0.13
 -10   4   3    2.39    0.11
 -10   4   3    2.61    0.10
 -10   4   3    2.47    0.12
  10  -4  -4    7.53    0.25
 -10   4   4    7.31    0.26
  -9   4  -4    5.63    0.21
  -9   4  -3    5.41    0.20
  -9   4  -3    5.17    0.21
  -9   4  -3    5.25    0.21
  -9   4  -2    3.36    0.17
  -9   4  -2    3.87    0.17
  -9   4  -2    3.38    0.15
   9  -4   1   16.77    0.84
  -9   4  -1   16.49    0.57
  -9   4  -1   16.34    0.54
  -9   4  -1   16.48    0.58
  -9   4  -1   16.00    0.59
   9  -4   0    4.84    0.43
  -9   4   0    4.59    0.20
  -9   4   0    4.50    0.18
  -9   4   0    4.39    0.19
  -9   4   0    4.88    0.21
  -9   4   0    4.46    0.22
   9  -4  -1   17.56    0.77
   9  -4  -1   17.55    0.87
  -9   4   1   17.05    0.59
  -9   4   1   17.50    0.59
  -9   4   1   16.58    0.60
  -9   4   1   16.57    0.61
  -9   4   1   16.74    0.57
  -9   4   1   16.56    0.56
   9  -4  -2    3.21    0.41
   9  -4  -2    3.13    0.27
   9  -4  -2    3.25    0.23
   9  -4  -2    3.41    0.35
  -9   4   2    3.36    0.16
  -9   4   2    3.47    0.16
  -9   4   2    3.12    0.17
  -9   4   2    3.32    0.17
  -9   4   2    3.40    0.14
  -9   4   2    3.44    0.15
   9  -4  -3    5.48    0.21
   9  -4  -3    5.23    0.28
  -9   4   3    5.13    0.20
  -9   4   3    5.33    0.23
  -9   4   3    5.31    0.20
  -9   4   3    5.22    0.21
   9  -4  -4    5.89    0.21
   9  -4  -4    5.57    0.22
  -9   4   4    5.80    0.22
  -9   4   4    5.74    0.21
  -9   4   4    5.79    0.20
  -9   4   4    5.96    0.23
  -8   4  -5    5.86    0.20
  -8   4  -5    5.46    0.19
  -8   4  -5    5.51    0.20
   8  -4   4    2.17    0.30
  -8   4  -4    1.98    0.11
  -8   4  -4    1.89    0.09
  -8   4  -4    2.13    0.10
  -8   4  -4    1.84    0.11
  -8   4  -3    9.26    0.34
  -8   4  -3    9.03    0.32
  -8   4  -3    9.20    0.34
  -8   4  -3    9.09    0.32
  -8   4  -2    6.37    0.26
  -8   4  -2    6.49    0.26
  -8   4  -2    6.59    0.27
  -8   4  -2    6.43    0.24
   8  -4   1   13.60    0.68
  -8   4  -1   12.50    0.69
   8  -4   0   37.79    1.54
  -8   4   0   36.21    1.48
   8  -4  -1   13.10    0.70
   8  -4  -1   12.79    0.62
   8  -4  -1   13.51    0.82
  -8   4   1   12.75    0.70
   8  -4  -2    7.68    0.45
   8  -4  -2    7.16    0.38
   8  -4  -2    7.59    0.54
   8  -4  -2    7.90    0.65
  -8   4   2    7.12    0.27
  -8   4   2    7.16    0.29
  -8   4   2    6.55    0.34
  -8   4   2    7.44    0.28
  -8   4   2    6.81    0.30
   8  -4  -3    9.45    0.51
   8  -4  -3    9.83    0.35
   8  -4  -3    9.75    0.45
  -8   4   3    9.68    0.35
  -8   4   3    9.71    0.34
  -8   4   3    9.15    0.36
  -8   4   3    9.80    0.38
  -8   4   3    9.35    0.34
   8  -4  -4    2.15    0.11
   8  -4  -4    2.04    0.12
  -8   4   4    2.33    0.10
  -8   4   4    2.04    0.12
  -8   4   4    2.19    0.12
  -8   4   4    2.12    0.11
   8  -4  -5    5.81    0.20
  -8   4   5    5.21    0.20
  -8   4   5    5.67    0.21
  -7   4  -5    7.88    0.28
  -7   4  -5    7.35    0.28
  -7   4  -5    7.91    0.28
  -7   4  -5    8.02    0.27
  -7   4  -5    7.69    0.26
   7  -4   4   14.18    0.72
  -7   4  -4   13.53    0.46
  -7   4  -4   14.06    0.49
  -7   4  -4   13.49    0.46
  -7   4  -4   13.61    0.47
  -7   4  -3   10.88    0.40
  -7   4  -3   10.61    0.37
  -7   4  -3   10.24    0.39
  -7   4  -3   10.64    0.37
   7  -4   2   24.28    1.11
  -7   4  -2   23.55    1.04
  -7   4  -1   19.96    0.90
   7  -4   0   18.20    0.86
  -7   4   0   18.04    0.84
   7  -4  -1   19.76    1.00
   7  -4  -1   20.34    0.83
  -7   4   1   19.30    0.90
   7  -4  -2   24.74    1.00
   7  -4  -2   24.50    1.27
   7  -4  -2   24.06    1.12
  -7   4   2   24.75    1.09
   7  -4  -3   10.70    0.49
   7  -4  -3   11.03    0.41
   7  -4  -3   11.20    0.39
   7  -4  -3   11.60    0.57
  -7   4   3   10.60    0.41
  -7   4   3   10.08    0.40
  -7   4   3   10.29    0.39
  -7   4   3   10.94    0.40
  -7   4   3   11.12    0.41
  -7   4   3   11.25    0.38
   7  -4  -4   13.44    0.49
   7  -4  -4   13.92    0.47
  -7   4   4   14.10    0.50
  -7   4   4   13.74    0.46
  -7   4   4   13.17    0.48
   7  -4  -5    7.59    0.28
   7  -4  -5    7.99    0.27
  -7   4   5    7.55    0.28
  -7   4   5    7.71    0.28
   6  -4   6    0.79    0.07
  -6   4  -6    0.95    0.05
  -6   4  -6    0.93    0.05
  -6   4  -6    0.93    0.05
  -6   4  -6    0.97    0.05
   6  -4   5    3.72    0.34
   6  -4   5    4.22    0.31
  -6   4  -5    4.58    0.18
  -6   4  -5    4.47    0.17
  -6   4  -5    4.40    0.19
  -6   4  -5    4.44    0.19
  -6   4  -5    4.40    0.17
   6  -4   4   11.89    0.66
  -6   4  -4   10.77    0.41
  -6   4  -4   11.52    0.39
  -6   4  -4   11.35    0.42
  -6   4  -4   11.17    0.39
  -6   4  -4   11.00    0.40
   6  -4   3   10.69    0.67
  -6   4  -3   11.85    0.63
  -6   4  -3   11.62    0.57
   6  -4   2   12.30    0.67
  -6   4  -2   12.07    0.56
  -6   4  -2   12.31    0.63
  -6   4  -1   11.80    0.59
   6  -4   0   22.62    0.85
   6  -4   0   22.43    0.93
  -6   4   0   21.33    0.84
  -6   4   0   23.64    0.95
   6  -4  -1   11.26    0.65
   6  -4  -1   10.89    0.51
  -6   4   1   11.13    0.58
   6  -4  -2   10.70    0.72
  -6   4   2   11.40    0.60
   6  -4  -3   11.81    0.57
  -6   4   3   11.07    0.62
   6  -4  -4   10.75    0.39
   6  -4  -4   10.42    0.55
   6  -4  -4   10.89    0.41
  -6   4   4   10.49    0.40
  -6   4   4   11.32    0.42
  -6   4   4   11.68    0.38
   6  -4  -5    4.24    0.19
   6  -4  -5    4.29    0.17
  -6   4   5    4.54    0.19
   6  -4  -6    0.87    0.04
   6  -4  -6    0.88    0.05
  -6   4   6    0.88    0.05
   5  -4   6    3.09    0.24
   5  -4   6    3.14    0.18
  -5   4  -6    3.16    0.13
  -5   4  -6    3.12    0.13
  -5   4  -6    3.15    0.12
  -5   4  -6    3.09    0.13
  -5   4  -6    3.27    0.12
  -5   4  -6    3.08    0.12
   5  -4   5    4.46    0.40
   5  -4   5    4.70    0.35
  -5   4  -5    4.49    0.18
  -5   4  -5    5.06    0.19
  -5   4  -5    4.83    0.21
  -5   4  -5    4.44    0.19
  -5   4  -5    4.81    0.20
  -5   4  -5    4.72    0.21
   5  -4   4   50.13    1.88
  -5   4  -4   47.95    1.77
   5  -4   3    7.63    0.52
  -5   4  -3    7.65    0.42
  -5   4  -3    8.04    0.44
  -5   4  -3    7.66    0.47
   5  -4   2   67.38    2.35
  -5   4  -2   66.29    2.23
  -5   4  -2   66.26    2.30
   5  -4   1   51.16    2.19
  -5   4  -1   54.77    1.87
  -5   4  -1   54.92    1.79
   5  -4   0    0.99    0.10
   5  -4   0    1.02    0.23
   5  -4   0    1.11    0.16
  -5   4   0    1.25    0.14
  -5   4   0    1.07    0.11
   5  -4  -1   54.58    2.33
   5  -4  -1   55.33    2.03
   5  -4  -1   53.00    1.81
  -5   4   1   54.89    1.90
   5  -4  -2   60.69    2.38
   5  -4  -2   63.65    2.14
  -5   4   2   66.30    2.22
   5  -4  -3    7.14    0.40
  -5   4   3    7.21    0.45
   5  -4  -4   47.01    1.69
   5  -4  -5    4.53    0.18
   5  -4  -5    4.60    0.20
  -5   4   5    4.78    0.20
  -5   4   5    4.27    0.19
   5  -4  -6    3.22    0.13
   5  -4  -6    2.97    0.12
  -5   4   6    2.93    0.13
  -5   4   6    3.15    0.13
   4  -4   6    4.00    0.21
   4  -4   6    3.89    0.29
  -4   4  -6    3.79    0.16
  -4   4  -6    4.02    0.15
  -4   4  -6    3.86    0.16
  -4   4  -6    3.96    0.17
  -4   4  -6    3.64    0.15
  -4   4  -6    3.83    0.16
   4  -4   5    9.58    0.67
   4  -4   5   11.24    0.60
  -4   4  -5   10.69    0.38
  -4   4  -5   10.93    0.40
  -4   4  -5   10.73    0.37
  -4   4  -5   10.21    0.38
  -4   4  -5   10.32    0.55
  -4   4  -5   10.65    0.37
  -4   4  -5   10.88    0.40
   4  -4   4   24.83    1.17
   4  -4   4   25.63    1.13
  -4   4  -4   24.21    1.02
  -4   4  -4   26.18    1.04
   4  -4   3    4.71    0.37
   4  -4   3    4.50    0.31
  -4   4  -3    4.56    0.30
  -4   4  -3    4.84    0.30
  -4   4  -3    4.65    0.33
   4  -4   2   58.93    2.02
  -4   4  -2   51.94    1.88
  -4   4  -2   57.56    1.97
  -4   4  -2   60.17    1.93
   4  -4   1   91.14    3.33
  -4   4  -1   93.64    3.05
  -4   4  -1   97.99    3.01
   4  -4   0   16.60    0.69
   4  -4   0   16.78    0.90
  -4   4   0   16.00    0.64
  -4   4   0   14.18    0.58
   4  -4  -1   82.74    2.79
   4  -4  -1   90.74    2.98
   4  -4  -1   86.36    3.22
  -4   4   1   90.21    2.86
   4  -4  -2   57.33    2.08
   4  -4  -2   55.47    1.87
   4  -4  -2   53.55    2.29
  -4   4   2   57.26    1.93
   4  -4  -3    4.40    0.28
   4  -4  -4   23.76    0.95
   4  -4  -5   10.53    0.40
   4  -4  -5   10.86    0.38
   4  -4  -5   10.66    0.40
  -4   4   5   10.95    0.40
  -4   4   5   10.64    0.39
   4  -4  -6    3.73    0.16
   4  -4  -6    3.51    0.14
  -4   4   6    3.67    0.16
  -4   4   6    3.76    0.16
   3  -4   6   34.51    1.30
   3  -4   6   34.70    1.16
   3  -4   6   33.37    1.08
  -3   4  -6   34.66    1.07
  -3   4  -6   32.52    1.08
  -3   4  -6   33.33    1.07
  -3   4  -6   33.94    1.09
  -3   4  -6   35.10    1.08
  -3   4  -6   32.63    1.07
  -3   4  -6   34.52    1.09
   3  -4   5    4.81    0.38
   3  -4   5    4.26    0.43
  -3   4  -5    4.35    0.19
  -3   4  -5    4.45    0.19
  -3   4  -5    4.33    0.18
  -3   4  -5    4.49    0.20
  -3   4  -5    4.46    0.19
  -3   4  -5    4.61    0.21
  -3   4  -5    4.55    0.33
  -3   4  -5    4.61    0.21
   3  -4   4   25.15    1.10
   3  -4   4   29.48    1.23
   3  -4   4   26.16    1.22
  -3   4  -4   28.92    1.11
  -3   4  -4   29.07    1.11
   3  -4   3   27.15    1.09
   3  -4   3   23.17    0.98
  -3   4  -3   25.16    0.95
  -3   4  -3   23.87    0.94
   3  -4   2  187.71    5.92
  -3   4  -2  193.14    6.10
  -3   4  -2  190.78    5.83
  -3   4  -2  174.95    5.86
   3  -4   1   95.44    3.31
  -3   4  -1   97.38    3.11
  -3   4  -1   98.95    3.07
   3  -4   0    9.04    0.43
   3  -4   0   10.09    0.59
  -3   4   0    8.85    0.36
  -3   4   0    9.11    0.40
   3  -4  -1   99.02    3.10
   3  -4  -1   96.70    3.32
  -3   4   1   90.01    2.98
  -3   4   1   88.58    2.94
   3  -4  -2  175.04    5.45
   3  -4  -2  177.06    5.87
   3  -4  -2  182.21    5.65
  -3   4   2  166.56    5.48
  -3   4   2  172.09    5.54
   3  -4  -3   22.86    1.09
   3  -4  -3   24.52    0.91
   3  -4  -5    4.19    0.20
   3  -4  -5    4.36    0.20
   3  -4  -5    4.47    0.20
   3  -4  -5    4.20    0.18
  -3   4   5    4.15    0.20
  -3   4   5    4.40    0.20
   3  -4  -6   32.84    1.05
   3  -4  -6   33.44    1.05
   3  -4  -6   31.53    1.02
  -3   4   6   32.98    1.05
  -3   4   6   32.06    1.04
   2  -4   6    1.08    0.12
   2  -4   6    1.20    0.08
   2  -4   6    1.14    0.18
  -2   4  -6    1.11    0.08
  -2   4  -6    1.06    0.07
  -2   4  -6    1.06    0.07
  -2   4  -6    1.16    0.07
  -2   4  -6    1.11    0.08
  -2   4  -6    1.12    0.08
  -2   4  -6    1.01    0.06
   2  -4   5    2.94    0.29
   2  -4   5    2.61    0.20
   2  -4   5    2.56    0.34
  -2   4  -5    2.61    0.14
  -2   4  -5    2.56    0.13
  -2   4  -5    2.74    0.13
  -2   4  -5    2.70    0.25
  -2   4  -5    2.61    0.14
  -2   4  -5    2.68    0.15
  -2   4  -5    2.78    0.14
  -2   4  -5    2.60    0.12
   2  -4   4   23.62    1.09
   2  -4   4   23.42    1.09
  -2   4  -4   25.31    0.98
  -2   4  -4   24.06    0.97
   2  -4   3   77.49    2.57
  -2   4  -3   71.60    2.41
  -2   4  -3   71.08    2.41
   2  -4   2    0.09    0.06
  -2   4  -2    0.06    0.04
  -2   4  -2    0.04    0.03
  -2   4  -2    0.07    0.03
   2  -4   1   49.40    1.77
  -2   4  -1   50.67    1.62
   2  -4   0  192.03    6.35
   2  -4   0  214.21    6.93
  -2   4   0  185.57    6.24
   2  -4  -1   49.12    1.61
   2  -4  -1   48.83    1.78
  -2   4   1   40.26    1.56
  -2   4   1   47.04    1.50
  -2   4   2    0.04    0.03
   2  -4  -3   65.89    2.44
   2  -4  -3   66.96    2.23
  -2   4   3   70.17    2.25
   2  -4  -5    2.61    0.14
   2  -4  -5    2.32    0.12
   2  -4  -5    2.49    0.12
   2  -4  -5    2.61    0.15
   2  -4  -5    2.51    0.14
  -2   4   5    2.72    0.14
  -2   4   5    2.45    0.18
  -2   4   5    2.70    0.14
   2  -4  -6    1.00    0.08
   2  -4  -6    1.08    0.08
   2  -4  -6    0.79    0.08
   2  -4  -6    1.02    0.06
  -2   4   6    1.01    0.08
  -2   4   6    1.03    0.08
   1  -4   6   13.44    0.67
   1  -4   6   14.52    0.49
   1  -4   6   14.46    0.56
  -1   4  -6   14.24    0.49
  -1   4  -6   14.35    0.48
  -1   4  -6   14.78    0.48
  -1   4  -6   14.02    0.50
   1  -4   5    8.42    0.64
   1  -4   5    8.85    0.54
   1  -4   5    8.59    0.41
  -1   4  -5    8.40    0.33
  -1   4  -5    8.85    0.33
  -1   4  -5    8.82    0.32
  -1   4  -5    8.64    0.32
  -1   4  -5    8.68    0.34
  -1   4  -5    9.32    0.50
  -1   4  -5    7.96    0.34
   1  -4   4   29.82    1.30
   1  -4   4   30.29    1.28
  -1   4  -4   31.09    1.15
  -1   4  -4   28.60    1.12
   1  -4   3   62.44    2.18
  -1   4  -3   61.23    2.05
  -1   4  -3   61.35    2.04
   1  -4   2  117.50    3.90
  -1   4  -2  126.11    3.83
   1  -4   1    2.34    0.19
   1  -4   1    2.16    0.15
  -1   4  -1    2.04    0.13
  -1   4  -1    2.06    0.12
   1  -4   0  120.88    4.18
   1  -4   0  118.13    3.88
   1  -4  -1    2.22    0.18
   1  -4  -1    2.31    0.24
  -1   4   1    2.60    0.14
   1  -4  -2  124.51    4.10
   1  -4  -2  121.52    3.97
  -1   4   2  119.63    3.83
   1  -4  -3   51.57    1.83
   1  -4  -3   56.17    2.05
  -1   4   3   58.03    1.86
  -1   4   4   26.90    1.05
   1  -4  -5    8.64    0.33
   1  -4  -5    8.58    0.32
   1  -4  -5    8.70    0.34
   1  -4  -5    8.08    0.30
   1  -4  -5    8.19    0.32
  -1   4   5    8.40    0.32
  -1   4   5    8.06    0.50
  -1   4   5    7.92    0.38
   1  -4  -6   13.45    0.44
   1  -4  -6   13.81    0.47
   1  -4  -6   13.91    0.47
   1  -4  -6   12.52    0.45
  -1   4   6   13.14    0.46
  -1   4   6   13.46    0.47
  -1   4   6   12.82    0.49
   0  -4   7    0.01    0.01
   0   4  -7    0.02    0.01
   0  -4   6   21.96    0.71
   0  -4   6   20.21    0.76
   0   4  -6   21.66    0.70
   0   4  -6   20.94    0.71
   0   4  -6   21.87    0.70
   0   4  -6   22.07    0.71
   0  -4   5    0.08    0.06
   0  -4   5    0.06    0.09
   0  -4   5    0.03    0.03
   0   4  -5   -0.01    0.02
   0   4  -5    0.00    0.03
   0   4  -5    0.02    0.02
   0   4  -5    0.07    0.03
   0   4  -5    0.03    0.05
   0   4  -5    0.02    0.02
   0  -4   4   38.63    1.53
   0  -4   4   37.07    1.56
   0   4  -4   38.72    1.39
   0  -4   3    0.07    0.06
   0   4  -3    0.01    0.02
   0   4  -3    0.01    0.02
   0  -4   2   95.25    3.02
   0   4  -2   89.82    2.91
   0  -4   1    0.01    0.02
   0  -4   1    0.04    0.04
   0   4  -1    0.01    0.01
   0  -4   0 1000.00   35.13
   0  -4   0  954.41   40.34
   0  -4  -1    0.02    0.03
   0  -4  -1    0.02    0.04
   0   4   1    0.02    0.02
   0  -4  -2   88.74    2.90
   0  -4  -2   96.84    3.05
   0  -4  -2   90.36    3.14
   0   4   2   90.13    2.90
   0  -4  -3    0.01    0.03
   0  -4  -3    0.06    0.06
   0  -4  -3    0.13    0.05
   0  -4  -3    0.01    0.03
   0   4   3    0.16    0.06
   0  -4  -4   37.50    1.38
   0   4   4   36.45    1.40
   0   4   4   41.24    1.64
   0  -4  -5    0.13    0.04
   0  -4  -5    0.00    0.03
   0  -4  -5    0.07    0.03
   0  -4  -5    0.02    0.02
   0  -4  -5    0.12    0.03
   0   4   5    0.12    0.10
   0   4   5    0.04    0.06
   0   4   5    0.08    0.06
   0   4   5    0.33    0.13
   0  -4  -6   20.81    0.70
   0  -4  -6   21.07    0.71
   0  -4  -6   21.36    0.68
   0  -4  -6   21.89    0.72
   0   4   6   21.05    0.76
   0   4   6   20.76    0.71
   0  -4  -7    0.01    0.01
   0  -4  -7    0.03    0.02
   0   4   7    0.02    0.01
  -1  -4   6   13.52    0.45
  -1  -4   6   13.12    0.46
   1   4  -6   13.59    0.44
   1   4  -6   10.93    0.48
   1   4  -6   12.96    0.46
   1   4  -6   14.13    0.46
  -1  -4   5    8.71    0.32
  -1  -4   5    8.43    0.33
  -1  -4   5    8.17    0.38
   1   4  -5    8.37    0.33
   1   4  -5    8.11    0.31
   1   4  -5    8.16    0.33
   1   4  -5    8.54    0.33
   1   4  -5    8.70    0.31
  -1  -4   4   30.79    1.29
   1   4  -4   29.19    1.12
  -1  -4   3   57.77    2.06
   1   4  -3   59.00    1.94
  -1  -4   2  124.73    4.00
  -1  -4   1    2.33    0.18
  -1  -4   1    2.14    0.14
  -1  -4   1    2.22    0.20
   1   4  -1    2.06    0.14
  -1  -4   0  111.64    3.56
  -1  -4   0  103.83    3.65
  -1  -4  -1    2.40    0.13
  -1  -4  -1    2.34    0.23
   1   4   1    2.44    0.13
  -1  -4  -2  123.05    4.03
  -1  -4  -2  117.08    3.92
  -1  -4  -2  122.98    3.78
   1   4   2  118.07    3.86
  -1  -4  -3   58.97    2.03
  -1  -4  -3   59.25    2.20
  -1  -4  -3   62.78    2.04
   1   4   3   62.90    2.05
  -1  -4  -4   30.63    1.14
  -1  -4  -4   30.32    1.15
   1   4   4   28.82    1.15
  -1  -4  -5    8.40    0.33
  -1  -4  -5    8.27    0.30
  -1  -4  -5    8.54    0.47
  -1  -4  -5    8.41    0.33
  -1  -4  -5    8.93    0.32
  -1  -4  -5    8.34    0.31
  -1  -4  -5    8.06    0.30
  -1  -4  -5    8.11    0.31
   1   4   5    8.63    0.61
   1   4   5    7.06    0.39
   1   4   5    8.39    0.52
  -1  -4  -6   14.16    0.50
  -1  -4  -6   13.41    0.47
  -1  -4  -6   14.50    0.49
  -1  -4  -6   13.63    0.47
  -1  -4  -6   14.62    0.50
  -1  -4  -6   13.34    0.47
   1   4   6   14.37    0.49
   1   4   6   14.65    0.56
   1   4   6   13.82    0.68
  -2  -4   6    1.00    0.07
  -2  -4   6    1.08    0.08
   2   4  -6    0.94    0.06
   2   4  -6    0.95    0.07
   2   4  -6    1.04    0.07
  -2  -4   5    2.69    0.15
  -2  -4   5    2.55    0.13
   2   4  -5    2.58    0.14
   2   4  -5    2.46    0.14
   2   4  -5    2.57    0.15
   2   4  -5    2.62    0.13
  -2  -4   4   24.97    1.13
  -2  -4   3   71.67    2.50
  -2  -4   2    0.05    0.05
   2   4  -2    0.02    0.03
  -2  -4   1   49.13    1.64
  -2  -4   1   49.99    1.66
  -2  -4   1   49.20    1.80
   2   4  -1   48.16    1.65
  -2  -4   0  200.60    6.92
  -2  -4   0  196.96    6.47
  -2  -4  -1   51.37    1.71
  -2  -4  -1   47.63    1.58
  -2  -4  -1   51.77    1.86
   2   4   1   47.35    1.59
  -2  -4  -2    0.02    0.04
  -2  -4  -2    0.10    0.04
  -2  -4  -2    0.03    0.05
  -2  -4  -2    0.01    0.02
   2   4   2    0.02    0.03
  -2  -4  -3   71.69    2.41
  -2  -4  -3   72.35    2.42
   2   4   3   74.92    2.43
  -2  -4  -4   23.72    0.98
  -2  -4  -4   23.79    0.97
   2   4   4   25.14    1.12
   2   4   4   23.87    0.99
  -2  -4  -5    2.44    0.13
  -2  -4  -5    2.61    0.14
  -2  -4  -5    2.46    0.14
  -2  -4  -5    2.71    0.25
  -2  -4  -5    2.69    0.13
  -2  -4  -5    2.42    0.13
  -2  -4  -5    2.70    0.15
  -2  -4  -5    2.87    0.14
   2   4   5    2.88    0.33
   2   4   5    2.87    0.29
  -2  -4  -6    1.12    0.07
  -2  -4  -6    1.21    0.08
  -2  -4  -6    1.00    0.07
  -2  -4  -6    1.03    0.08
  -2  -4  -6    1.08    0.08
  -2  -4  -6    1.06    0.07
  -2  -4  -6    1.00    0.07
   2   4   6    1.19    0.08
   2   4   6    0.96    0.18
   2   4   6    1.14    0.12
   2   4   6    1.10    0.17
  -3  -4   6   34.39    1.09
  -3  -4   6   34.49    1.07
   3   4  -6   33.13    1.07
   3   4  -6   32.28    1.08
   3   4  -6   34.57    1.07
  -3  -4   5    4.67    0.21
  -3  -4   5    4.12    0.19
   3   4  -5    4.39    0.21
   3   4  -5    4.24    0.18
   3   4  -5    4.40    0.19
  -3  -4   4   25.52    1.15
  -3  -4   3   24.23    1.04
  -3  -4   2  179.42    5.66
   3   4  -2  176.62    5.68
  -3  -4   1   87.15    2.84
  -3  -4   1   92.11    3.10
  -3  -4   1   87.99    2.90
   3   4  -1   84.76    2.89
  -3  -4   0    9.17    0.57
  -3  -4   0    9.53    0.47
   3   4   0    8.57    0.44
  -3  -4  -1   89.70    2.89
  -3  -4  -1   93.10    3.25
  -3  -4  -1   98.20    3.08
   3   4   1   87.90    2.89
  -3  -4  -2  173.42    5.56
  -3  -4  -2  176.80    5.67
  -3  -4  -2  183.44    5.67
  -3  -4  -2  164.94    5.47
   3   4   2  180.09    5.64
  -3  -4  -3   25.01    0.95
  -3  -4  -3   23.75    0.94
   3   4   3   25.25    0.97
  -3  -4  -4   28.67    1.13
  -3  -4  -4   27.60    1.12
   3   4   4   29.04    1.26
   3   4   4   29.31    1.15
  -3  -4  -5    4.42    0.19
  -3  -4  -5    4.34    0.19
  -3  -4  -5    4.61    0.20
  -3  -4  -5    4.29    0.18
  -3  -4  -5    4.20    0.20
  -3  -4  -5    4.35    0.20
  -3  -4  -5    4.50    0.33
  -3  -4  -5    4.29    0.20
   3   4   5    4.76    0.43
   3   4   5    4.47    0.36
  -3  -4  -6   32.45    1.07
  -3  -4  -6   34.65    1.05
  -3  -4  -6   33.14    1.07
  -3  -4  -6   33.78    1.06
  -3  -4  -6   34.32    1.07
  -3  -4  -6   32.80    1.07
  -3  -4  -6   33.83    1.06
   3   4   6   32.18    1.13
   3   4   6   33.63    1.28
  -4  -4   6    3.88    0.16
  -4  -4   6    3.52    0.15
   4   4  -6    3.81    0.16
   4   4  -6    3.69    0.15
  -4  -4   5   11.52    0.41
  -4  -4   5   10.27    0.38
   4   4  -5   10.66    0.38
   4   4  -5   10.64    0.41
   4   4  -5   10.83    0.39
  -4  -4   4   23.25    1.07
  -4  -4   3    4.40    0.35
  -4  -4   2   52.63    1.78
  -4  -4   2   55.38    1.91
   4   4  -2   52.76    1.77
   4   4  -2   53.68    1.96
  -4  -4   1   83.70    2.73
  -4  -4   1   87.44    3.11
  -4  -4   1   85.50    2.80
   4   4  -1   83.03    3.07
   4   4  -1   88.33    2.90
  -4  -4   0   15.23    0.71
  -4  -4   0   15.51    0.87
  -4  -4   0   14.84    0.59
  -4  -4   0   15.70    0.59
   4   4   0   15.25    0.70
  -4  -4  -1   86.58    2.89
  -4  -4  -1   81.19    2.71
  -4  -4  -1   86.64    3.12
  -4  -4  -2   53.73    1.75
  -4  -4  -2   51.18    1.93
  -4  -4  -2   52.77    1.77
  -4  -4  -2   50.72    1.75
   4   4   2   54.65    1.77
  -4  -4  -3    4.52    0.30
  -4  -4  -3    4.52    0.29
   4   4   3    4.47    0.30
  -4  -4  -4   24.44    1.00
  -4  -4  -4   25.52    1.01
   4   4   4   23.78    1.12
   4   4   4   24.19    1.02
  -4  -4  -5   10.63    0.38
  -4  -4  -5   10.56    0.38
  -4  -4  -5   10.15    0.54
  -4  -4  -5   10.04    0.36
  -4  -4  -5   10.65    0.37
  -4  -4  -5   10.01    0.38
  -4  -4  -5   10.23    0.37
   4   4   5   10.59    0.65
   4   4   5    9.90    0.56
  -4  -4  -6    3.47    0.15
  -4  -4  -6    3.77    0.15
  -4  -4  -6    3.78    0.15
  -4  -4  -6    3.62    0.15
  -4  -4  -6    3.91    0.14
  -4  -4  -6    3.57    0.15
   4   4   6    3.65    0.28
   4   4   6    3.46    0.20
   4   4   6    3.65    0.15
  -5  -4   6    3.23    0.14
   5   4  -6    3.09    0.12
   5   4  -6    2.99    0.13
  -5  -4   5    4.70    0.21
   5   4  -5    4.60    0.21
   5   4  -5    4.55    0.19
  -5  -4   3    7.59    0.50
  -5  -4   2   62.47    2.08
  -5  -4   2   64.56    2.20
   5   4  -2   63.23    2.07
   5   4  -2   60.04    2.30
   5   4  -2   60.75    2.35
  -5  -4   1   48.86    2.13
  -5  -4   1   54.52    1.80
   5   4  -1   47.79    2.11
   5   4  -1   53.27    1.92
  -5  -4   0    1.04    0.11
  -5  -4   0    1.04    0.22
  -5  -4   0    1.08    0.12
  -5  -4   0    1.15    0.17
   5   4   0    0.91    0.21
   5   4   0    1.02    0.17
  -5  -4  -1   52.81    1.93
  -5  -4  -1   49.86    2.15
  -5  -4  -1   50.06    1.73
   5   4   1   54.08    1.94
   5   4   1   51.11    2.13
  -5  -4  -2   59.74    1.92
  -5  -4  -2   58.50    1.93
   5   4   2   52.99    2.15
  -5  -4  -3    7.66    0.42
  -5  -4  -3    7.52    0.41
   5   4   3    7.13    0.41
  -5  -4  -4   46.01    1.56
  -5  -4  -4   43.55    1.65
   5   4   4   35.98    1.61
  -5  -4  -5    4.77    0.20
  -5  -4  -5    4.77    0.20
  -5  -4  -5    4.78    0.21
  -5  -4  -5    4.83    0.20
  -5  -4  -5    4.91    0.19
   5   4   5    4.60    0.38
  -5  -4  -6    3.27    0.13
  -5  -4  -6    3.02    0.13
  -5  -4  -6    3.35    0.13
  -5  -4  -6    3.13    0.12
  -5  -4  -6    3.40    0.13
   5   4   6    2.94    0.23
  -6  -4   6    0.86    0.05
   6   4  -6    0.88    0.05
   6   4  -6    0.91    0.04
  -6  -4   5    4.50    0.19
  -6  -4   5    4.05    0.18
   6   4  -5    4.34    0.17
   6   4  -5    4.45    0.20
  -6  -4   4   11.50    0.41
  -6  -4   4   11.03    0.40
  -6  -4   4   11.23    0.41
   6   4  -4   10.72    0.39
   6   4  -4   10.69    0.42
  -6  -4   2   11.33    0.54
  -6  -4   2   10.98    0.62
   6   4  -2   11.51    0.75
   6   4  -2   11.67    0.54
  -6  -4   1   10.97    0.51
  -6  -4   1   10.68    0.56
   6   4  -1   11.22    0.66
  -6  -4   0   21.87    0.85
  -6  -4  -1   10.37    0.49
  -6  -4  -3   11.29    0.55
  -6  -4  -4   10.71    0.38
  -6  -4  -4   11.09    0.39
  -6  -4  -4   10.94    0.56
  -6  -4  -4   10.77    0.38
  -6  -4  -4   10.34    0.38
  -6  -4  -5    4.66    0.18
  -6  -4  -5    4.31    0.17
  -6  -4  -5    4.49    0.18
  -6  -4  -5    4.26    0.16
  -6  -4  -5    4.12    0.17
   6   4   5    3.71    0.31
  -6  -4  -6    0.91    0.05
  -6  -4  -6    0.93    0.05
  -6  -4  -6    0.94    0.05
  -7  -4   5    7.88    0.29
  -7  -4   5    7.97    0.29
   7   4  -5    7.65    0.27
   7   4  -5    8.04    0.30
  -7  -4   4   13.30    0.47
  -7  -4   4   13.52    0.48
  -7  -4   4   13.46    0.47
  -7  -4   4   13.55    0.48
   7   4  -4   13.67    0.49
   7   4  -4   12.77    0.49
  -7  -4   3   10.56    0.40
  -7  -4   3   11.18    0.41
  -7  -4   3   10.40    0.40
  -7  -4   3   10.67    0.41
  -7  -4   3   11.28    0.41
   7   4  -3   11.11    0.42
   7   4  -3   10.90    0.54
   7   4  -3   10.70    0.51
  -7  -4   2   23.17    1.06
  -7  -4   2   24.99    0.97
   7   4  -2   24.53    1.25
   7   4  -2   21.60    1.16
   7   4  -2   22.79    0.94
  -7  -4   1   19.02    0.89
  -7  -4   1   20.12    0.83
   7   4  -1   20.22    1.03
   7   4  -1   19.79    0.82
  -7  -4   0   17.46    0.75
  -7  -4  -1   18.87    0.79
  -7  -4  -5    7.45    0.27
  -7  -4  -5    7.57    0.26
  -7  -4  -5    7.53    0.26
  -8  -4   5    5.60    0.21
  -8  -4   5    5.84    0.21
   8   4  -5    5.91    0.22
  -8  -4   4    2.37    0.12
  -8  -4   4    2.11    0.11
  -8  -4   4    2.21    0.12
  -8  -4   4    2.25    0.11
   8   4  -4    2.07    0.13
   8   4  -4    1.93    0.12
  -8  -4   3    9.65    0.37
  -8  -4   3    9.76    0.37
  -8  -4   3    9.65    0.36
  -8  -4   3    9.61    0.37
  -8  -4   3    9.39    0.36
   8   4  -3    9.84    0.39
   8   4  -3   10.02    0.47
   8   4  -3    9.22    0.50
  -8  -4   2    7.11    0.30
  -8  -4   2    6.80    0.28
  -8  -4   2    6.79    0.27
  -8  -4   2    6.97    0.29
  -8  -4   2    7.50    0.44
  -8  -4   2    7.57    0.31
  -8  -4   2    7.08    0.29
   8   4  -2    6.93    0.42
   8   4  -2    7.63    0.43
   8   4  -2    7.58    0.64
   8   4  -2    6.89    0.59
  -8  -4   1   13.68    0.66
  -8  -4   1   12.64    0.70
   8   4  -1   13.76    0.86
   8   4  -1   14.22    0.66
   8   4  -1   14.55    0.82
  -8  -4   0   37.14    1.39
   8   4   0   36.54    1.53
  -8  -4  -1   12.91    0.62
  -9  -4   4    5.74    0.22
  -9  -4   4    6.06    0.22
  -9  -4   4    5.50    0.21
  -9  -4   4    6.02    0.22
   9   4  -4    6.05    0.23
   9   4  -4    5.63    0.23
  -9  -4   3    5.32    0.22
  -9  -4   3    5.37    0.22
  -9  -4   3    5.37    0.22
  -9  -4   3    5.25    0.23
   9   4  -3    5.56    0.24
  -9  -4   2    3.06    0.16
  -9  -4   2    3.18    0.15
  -9  -4   2    3.04    0.14
  -9  -4   2    3.47    0.17
  -9  -4   2    3.18    0.27
  -9  -4   2    3.16    0.17
  -9  -4   2    3.23    0.16
   9   4  -2    3.27    0.41
   9   4  -2    2.96    0.26
  -9  -4   1   16.93    0.61
  -9  -4   1   16.97    0.58
  -9  -4   1   16.08    0.76
  -9  -4   1   16.85    0.61
  -9  -4   1   16.04    0.59
  -9  -4   1   17.15    0.60
   9   4  -1   17.25    0.78
   9   4  -1   18.44    1.03
   9   4  -1   20.17    1.02
  -9  -4   0    4.80    0.33
  -9  -4   0    4.49    0.21
  -9  -4   0    4.46    0.19
  -9  -4   0    4.45    0.21
  -9  -4   0    3.98    0.19
   9   4   0    4.77    0.33
   9   4   0    4.71    0.43
  -9  -4  -1   15.33    0.70
  -9  -4  -1   15.29    0.51
  -9  -4  -1   14.67    0.54
   9   4   1   16.33    0.71
 -10  -4   4    7.56    0.26
  10   4  -4    7.66    0.27
 -10  -4   3    2.37    0.12
 -10  -4   3    2.32    0.12
 -10  -4   3    2.43    0.11
 -10  -4   3    2.53    0.12
  10   4  -3    2.50    0.13
 -10  -4   2    0.70    0.07
 -10  -4   2    0.86    0.07
 -10  -4   2    0.66    0.06
 -10  -4   2    0.77    0.07
 -10  -4   2    0.82    0.07
 -10  -4   2    0.68    0.06
  10   4  -2    0.87    0.14
  10   4  -2    0.78    0.07
  10   4  -2    0.74    0.19
 -10  -4   1    3.02    0.15
 -10  -4   1    2.44    0.13
 -10  -4   1    2.46    0.12
 -10  -4   1    2.33    0.13
 -10  -4   1    2.34    0.13
  10   4  -1    2.08    0.31
 -10  -4   0    0.21    0.05
 -10  -4   0    0.18    0.03
 -10  -4   0    0.20    0.04
 -10  -4   0    0.15    0.04
  10   4   0    0.19    0.12
 -10  -4  -1    2.12    0.10
 -10  -4  -1    1.64    0.13
 -11  -4   3    6.76    0.23
 -11  -4   3    6.77    0.23
 -11  -4   3    6.47    0.23
  11   4  -3    6.84    0.24
 -11  -4   2    0.62    0.06
 -11  -4   2    0.64    0.05
 -11  -4   2    0.62    0.04
 -11  -4   2    0.62    0.05
 -11  -4   2    0.73    0.06
 -11  -4   2    0.70    0.05
  11   4  -2    0.68    0.06
  11   4  -2    0.71    0.10
 -11  -4   1    8.54    0.31
 -11  -4   1    8.35    0.29
 -11  -4   1    8.06    0.30
 -11  -4   1    8.63    0.31
 -11  -4   1    8.45    0.32
  11   4  -1    8.92    0.42
 -11  -4   0   54.13    1.72
 -11  -4   0   55.79    1.73
 -11  -4   0   53.28    1.71
 -11  -4   0   55.73    1.70
 -11  -4  -1    7.43    0.26
 -12  -4   1    4.66    0.17
 -12  -4   1    4.56    0.16
 -12  -4   1    4.70    0.16
 -12  -4   1    4.52    0.17
  12   4  -1    4.24    0.21
 -12  -4   0    0.03    0.01
 -12  -4   0    0.05    0.02
 -12  -4   0    0.06    0.02
  12  -5   0    0.29    0.05
 -12   5   0    0.33    0.04
 -12   5   0    0.25    0.03
  12  -5  -1    9.56    0.36
 -12   5   1    9.04    0.33
 -12   5   1   10.14    0.33
 -12   5   1    9.20    0.32
 -12   5   1    9.01    0.31
 -11   5  -2    2.12    0.10
 -11   5  -2    2.15    0.09
 -11   5  -2    2.32    0.10
  11  -5   1    4.08    0.29
 -11   5  -1    4.06    0.17
 -11   5  -1    4.09    0.17
 -11   5  -1    4.16    0.18
 -11   5  -1    3.99    0.15
  11  -5   0   17.42    0.80
 -11   5   0   17.25    0.58
 -11   5   0   17.31    0.56
 -11   5   0   17.32    0.59
 -11   5   0   17.49    0.57
 -11   5   0   16.55    0.56
  11  -5  -1    4.00    0.22
 -11   5   1    4.18    0.18
 -11   5   1    4.46    0.17
 -11   5   1    4.18    0.16
 -11   5   1    4.09    0.17
 -11   5   1    4.23    0.16
  11  -5  -2    2.33    0.15
  11  -5  -2    2.29    0.10
 -11   5   2    2.34    0.09
 -11   5   2    2.17    0.11
 -11   5   2    2.42    0.10
 -11   5   2    2.37    0.10
 -11   5   2    2.22    0.10
 -10   5  -3    4.42    0.17
 -10   5  -3    4.59    0.16
  10  -5   2    4.31    0.34
 -10   5  -2    4.65    0.19
 -10   5  -2    4.62    0.21
 -10   5  -2    4.67    0.19
 -10   5  -2    4.61    0.17
  10  -5   1   10.33    0.63
 -10   5  -1   10.22    0.38
 -10   5  -1   10.66    0.36
 -10   5  -1   10.49    0.39
 -10   5  -1   10.61    0.40
  10  -5   0   28.56    1.35
  10  -5   0   28.85    1.22
 -10   5   0   30.22    0.97
 -10   5   0   29.22    0.94
 -10   5   0   30.39    0.99
 -10   5   0   29.06    0.95
 -10   5   0   31.39    0.98
  10  -5  -1    9.76    0.45
  10  -5  -1   10.96    0.63
  10  -5  -1    9.75    0.70
 -10   5   1   10.52    0.37
 -10   5   1    9.86    0.38
 -10   5   1   10.17    0.35
 -10   5   1   10.46    0.36
 -10   5   1   10.30    0.38
  10  -5  -2    5.01    0.27
  10  -5  -2    4.89    0.19
 -10   5   2    4.97    0.19
 -10   5   2    4.37    0.20
 -10   5   2    4.70    0.19
 -10   5   2    4.99    0.21
 -10   5   2    4.86    0.18
 -10   5   2    4.43    0.19
  10  -5  -3    4.35    0.19
  10  -5  -3    4.91    0.18
 -10   5   3    4.66    0.17
 -10   5   3    4.31    0.17
 -10   5   3    4.52    0.17
 -10   5   3    4.80    0.19
  -9   5  -4    4.53    0.16
  -9   5  -4    4.60    0.18
  -9   5  -4    4.60    0.16
  -9   5  -3    5.62    0.23
  -9   5  -3    5.79    0.21
  -9   5  -3    5.70    0.22
   9  -5   2    6.61    0.45
  -9   5  -2    7.20    0.28
  -9   5  -2    7.33    0.29
  -9   5  -2    7.03    0.26
  -9   5  -2    6.95    0.27
  -9   5  -2    7.09    0.30
   9  -5   1    2.92    0.31
  -9   5  -1    2.68    0.12
  -9   5  -1    2.69    0.14
  -9   5  -1    2.69    0.15
  -9   5  -1    2.73    0.16
  -9   5  -1    2.57    0.13
   9  -5   0    1.79    0.23
   9  -5   0    1.79    0.26
  -9   5   0    1.61    0.12
  -9   5   0    1.63    0.10
  -9   5   0    1.52    0.09
  -9   5   0    1.39    0.09
  -9   5   0    1.56    0.11
   9  -5  -1    2.62    0.24
   9  -5  -1    3.17    0.32
  -9   5   1    2.95    0.15
  -9   5   1    2.97    0.13
  -9   5   1    2.79    0.15
  -9   5   1    2.97    0.17
  -9   5   1    3.02    0.14
   9  -5  -2    7.13    0.62
   9  -5  -2    7.73    0.38
   9  -5  -2    7.73    0.53
  -9   5   2    7.82    0.28
  -9   5   2    7.53    0.27
  -9   5   2    7.75    0.29
  -9   5   2    7.67    0.31
  -9   5   2    6.95    0.29
   9  -5  -3    5.97    0.22
   9  -5  -3    5.66    0.29
  -9   5   3    5.92    0.25
  -9   5   3    5.64    0.22
  -9   5   3    5.83    0.22
  -9   5   3    5.55    0.21
   9  -5  -4    4.90    0.18
  -9   5   4    4.37    0.18
  -9   5   4    4.63    0.19
  -9   5   4    4.83    0.17
  -8   5  -5   14.71    0.48
  -8   5  -5   15.01    0.48
  -8   5  -5   15.36    0.48
  -8   5  -5   15.33    0.49
   8  -5   4    0.18    0.08
  -8   5  -4    0.23    0.04
  -8   5  -4    0.25    0.03
  -8   5  -4    0.24    0.03
  -8   5  -4    0.21    0.04
   8  -5   3    4.09    0.33
  -8   5  -3    4.40    0.17
  -8   5  -3    4.43    0.19
  -8   5  -3    4.48    0.19
  -8   5  -3    4.33    0.17
   8  -5   2    8.81    0.52
  -8   5  -2    8.63    0.34
  -8   5  -2    8.77    0.33
  -8   5  -2    8.87    0.31
  -8   5  -2    9.14    0.34
   8  -5   1   24.21    1.05
  -8   5  -1   22.08    1.04
   8  -5   0   43.96    1.76
  -8   5   0   42.77    1.68
   8  -5  -1   23.86    1.08
   8  -5  -1   25.15    1.23
   8  -5  -1   24.47    0.98
  -8   5   1   21.94    1.06
   8  -5  -2   10.05    0.63
   8  -5  -2    9.26    0.44
   8  -5  -2    9.21    0.36
   8  -5  -2    9.83    0.52
   8  -5  -2    9.21    0.72
  -8   5   2    9.29    0.33
  -8   5   2    9.24    0.34
  -8   5   2    9.18    0.37
  -8   5   2    8.71    0.34
  -8   5   2    9.15    0.35
   8  -5  -3    4.40    0.20
   8  -5  -3    4.45    0.32
   8  -5  -3    4.35    0.26
   8  -5  -3    4.71    0.19
  -8   5   3    4.41    0.19
  -8   5   3    4.45    0.19
  -8   5   3    4.79    0.18
  -8   5   3    4.78    0.22
  -8   5   3    4.38    0.19
   8  -5  -4    0.25    0.04
   8  -5  -4    0.24    0.04
  -8   5   4    0.33    0.04
  -8   5   4    0.16    0.04
  -8   5   4    0.24    0.04
   8  -5  -5   15.51    0.49
  -8   5   5   14.89    0.50
  -8   5   5   15.45    0.50
  -7   5  -5    0.24    0.03
  -7   5  -5    0.27    0.03
  -7   5  -5    0.31    0.04
  -7   5  -5    0.31    0.04
  -7   5  -5    0.36    0.04
  -7   5  -4    9.48    0.33
  -7   5  -4    9.21    0.34
  -7   5  -4    9.77    0.36
  -7   5  -4    9.11    0.34
  -7   5  -4    9.43    0.33
  -7   5  -3   34.66    1.09
  -7   5  -3   34.72    1.09
  -7   5  -3   35.05    1.16
  -7   5  -3   32.34    1.11
  -7   5  -3   34.75    1.12
   7  -5   2   13.66    0.76
  -7   5  -2   13.25    0.70
   7  -5   1    4.94    0.35
  -7   5  -1    4.88    0.37
   7  -5   0  224.01    7.28
  -7   5   0  227.97    7.23
   7  -5  -1    5.28    0.40
   7  -5  -1    4.93    0.44
   7  -5  -1    4.90    0.32
  -7   5   1    4.61    0.36
   7  -5  -2   14.11    0.88
   7  -5  -2   13.83    0.65
   7  -5  -2   13.07    0.74
  -7   5   2   12.25    0.69
   7  -5  -3   34.59    1.25
   7  -5  -3   36.62    1.37
   7  -5  -3   36.03    1.17
   7  -5  -3   36.09    1.15
  -7   5   3   36.68    1.14
  -7   5   3   35.20    1.16
  -7   5   3   34.50    1.16
  -7   5   3   36.94    1.18
  -7   5   3   35.98    1.14
   7  -5  -4    9.71    0.37
   7  -5  -4    9.85    0.35
  -7   5   4   10.29    0.38
  -7   5   4    9.52    0.36
  -7   5   4    9.73    0.34
   7  -5  -5    0.30    0.04
   7  -5  -5    0.25    0.04
  -7   5   5    0.30    0.04
  -7   5   5    0.29    0.04
  -6   5  -6    3.14    0.12
  -6   5  -6    3.16    0.12
  -6   5  -6    3.33    0.12
  -6   5  -6    3.15    0.12
   6  -5   5    4.57    0.33
  -6   5  -5    4.50    0.19
  -6   5  -5    4.76    0.20
  -6   5  -5    4.62    0.19
  -6   5  -5    4.80    0.18
  -6   5  -5    4.59    0.18
   6  -5   4   11.83    0.67
  -6   5  -4   10.40    0.40
  -6   5  -4   11.40    0.38
  -6   5  -4   10.63    0.39
  -6   5  -4   10.38    0.40
  -6   5  -4   10.98    0.41
  -6   5  -4   10.91    0.38
   6  -5   3   19.81    0.88
   6  -5   3   17.26    0.93
  -6   5  -3   17.98    0.80
  -6   5  -3   18.20    0.87
   6  -5   2   42.75    1.66
  -6   5  -2   41.28    1.50
  -6   5  -2   41.09    1.58
   6  -5   1    1.38    0.16
  -6   5  -1    1.36    0.14
  -6   5  -1    1.42    0.18
   6  -5   0  114.74    3.95
  -6   5   0  125.00    3.96
   6  -5  -1    1.58    0.16
   6  -5  -1    1.47    0.22
  -6   5   1    1.56    0.19
   6  -5  -2   44.76    1.88
   6  -5  -2   43.23    1.58
  -6   5   2   44.45    1.67
   6  -5  -3   17.94    0.79
   6  -5  -4   10.56    0.39
   6  -5  -4   10.69    0.38
   6  -5  -4   10.63    0.55
  -6   5   4   10.46    0.36
  -6   5   4   10.99    0.40
  -6   5   4    9.67    0.39
   6  -5  -5    4.57    0.19
   6  -5  -5    4.43    0.18
  -6   5   5    4.25    0.19
  -6   5   5    4.40    0.19
   6  -5  -6    2.63    0.13
  -6   5   6    3.09    0.12
   5  -5   6    1.43    0.11
  -5   5  -6    1.62    0.07
  -5   5  -6    1.46    0.08
  -5   5  -6    1.48    0.07
  -5   5  -6    1.54    0.08
  -5   5  -6    1.55    0.07
   5  -5   5    0.53    0.14
   5  -5   5    0.59    0.15
  -5   5  -5    0.49    0.05
  -5   5  -5    0.48    0.05
  -5   5  -5    0.66    0.07
  -5   5  -5    0.54    0.06
  -5   5  -5    0.51    0.06
  -5   5  -5    0.48    0.06
   5  -5   4   42.16    1.61
  -5   5  -4   34.99    1.21
  -5   5  -4   36.92    1.20
  -5   5  -4   36.42    1.22
  -5   5  -4   35.77    1.19
  -5   5  -4   38.71    1.42
  -5   5  -4   37.65    1.19
  -5   5  -4   37.56    1.22
   5  -5   3   17.20    0.86
   5  -5   3   16.26    0.77
  -5   5  -3   15.96    0.71
  -5   5  -3   16.16    0.79
   5  -5   2   97.57    3.37
  -5   5  -2  100.86    3.32
  -5   5  -2   99.63    3.24
  -5   5  -1   27.51    1.01
  -5   5  -1   27.76    1.08
   5  -5   0   39.95    1.38
   5  -5   0   39.65    1.85
   5  -5   0   40.23    1.54
  -5   5   0   42.94    1.48
  -5   5   0   41.07    1.39
   5  -5  -1   24.48    1.38
   5  -5  -1   25.64    1.12
   5  -5  -1   26.55    0.95
  -5   5   1   26.86    1.03
   5  -5  -2   95.44    3.03
   5  -5  -2   93.11    3.30
  -5   5   2   88.14    3.07
   5  -5  -3   16.72    0.73
   5  -5  -4   36.78    1.20
   5  -5  -4   38.22    1.41
   5  -5  -4   37.74    1.22
  -5   5   4   36.82    1.22
  -5   5   4   37.48    1.23
  -5   5   4   38.20    1.19
   5  -5  -5    0.50    0.05
   5  -5  -5    0.37    0.05
  -5   5   5    0.59    0.07
   5  -5  -6    1.52    0.08
   5  -5  -6    1.49    0.07
  -5   5   6    1.49    0.08
   4  -5   6    2.85    0.25
   4  -5   6    3.10    0.18
  -4   5  -6    3.16    0.12
  -4   5  -6    3.21    0.12
  -4   5  -6    3.02    0.13
  -4   5  -6    3.03    0.14
  -4   5  -6    3.26    0.14
  -4   5  -6    3.11    0.13
   4  -5   5    8.12    0.50
   4  -5   5    7.97    0.59
  -4   5  -5    7.48    0.50
  -4   5  -5    7.93    0.29
  -4   5  -5    7.64    0.30
  -4   5  -5    7.68    0.29
  -4   5  -5    8.20    0.29
  -4   5  -5    7.99    0.31
  -4   5  -5    7.77    0.31
   4  -5   4   34.14    1.36
   4  -5   4   35.56    1.51
   4  -5   4   35.88    1.49
  -4   5  -4   32.62    1.32
  -4   5  -4   36.15    1.34
   4  -5   3   11.01    0.63
   4  -5   3   10.64    0.57
  -4   5  -3   11.15    0.58
  -4   5  -3   10.59    0.53
  -4   5  -3   10.80    0.52
   4  -5   2    5.28    0.36
  -4   5  -2    4.82    0.27
  -4   5  -2    5.06    0.33
  -4   5  -2    5.26    0.30
   4  -5   1  104.18    3.77
  -4   5  -1  110.01    3.48
  -4   5  -1  108.59    3.43
   4  -5   0   20.28    0.83
   4  -5   0   19.26    1.05
  -4   5   0   19.53    0.73
  -4   5   0   20.34    0.78
   4  -5  -1  106.61    3.79
   4  -5  -1   94.92    3.29
   4  -5  -1  106.23    3.48
  -4   5   1  103.25    3.29
  -4   5   1  108.61    3.37
   4  -5  -2    4.12    0.47
   4  -5  -2    4.74    0.38
   4  -5  -2    4.58    0.27
  -4   5   2    4.62    0.30
   4  -5  -3   10.61    0.51
   4  -5  -4   32.93    1.25
   4  -5  -5    7.24    0.27
   4  -5  -5    7.50    0.30
   4  -5  -5    7.78    0.30
  -4   5   5    7.57    0.30
  -4   5   5    7.04    0.29
   4  -5  -6    2.89    0.12
   4  -5  -6    2.86    0.13
  -4   5   6    2.77    0.13
  -4   5   6    3.15    0.13
   3  -5   6    2.66    0.25
   3  -5   6    2.65    0.12
   3  -5   6    2.75    0.18
  -3   5  -6    2.64    0.12
  -3   5  -6    2.43    0.12
  -3   5  -6    2.35    0.11
  -3   5  -6    2.32    0.11
  -3   5  -6    2.29    0.11
  -3   5  -6    2.71    0.11
  -3   5  -6    2.59    0.12
   3  -5   5   20.27    0.91
   3  -5   5   17.64    1.00
   3  -5   5   19.71    0.76
  -3   5  -5   19.26    0.64
  -3   5  -5   18.57    0.65
  -3   5  -5   18.44    0.83
  -3   5  -5   19.64    0.66
  -3   5  -5   18.86    0.63
  -3   5  -5   18.51    0.63
  -3   5  -5   19.34    0.66
  -3   5  -5   18.99    0.64
   3  -5   4   18.12    0.91
   3  -5   4   17.68    0.91
   3  -5   4   15.89    0.79
  -3   5  -4   18.11    0.79
  -3   5  -4   18.09    0.78
   3  -5   3   25.50    1.11
   3  -5   3   25.04    1.05
  -3   5  -3   26.11    0.99
  -3   5  -3   26.06    0.98
   3  -5   2   17.01    0.77
  -3   5  -2   18.12    0.70
  -3   5  -2   17.24    0.67
  -3   5  -2   18.76    0.75
   3  -5   1   68.13    2.49
  -3   5  -1   71.12    2.28
  -3   5  -1   68.78    2.24
   3  -5   0    1.73    0.16
   3  -5   0    1.53    0.22
  -3   5   0    1.58    0.12
  -3   5   0    1.61    0.14
   3  -5  -1   66.31    2.52
   3  -5  -1   67.95    2.29
  -3   5   1   67.53    2.18
  -3   5   1   65.69    2.15
   3  -5  -2   16.32    0.79
   3  -5  -2   16.22    0.63
   3  -5  -2   16.28    0.94
  -3   5   2   16.89    0.64
  -3   5   2   15.55    0.67
   3  -5  -3   24.40    0.94
   3  -5  -4   17.29    0.74
   3  -5  -5   18.87    0.63
   3  -5  -5   17.77    0.60
   3  -5  -5   18.58    0.64
   3  -5  -5   18.95    0.63
   3  -5  -5   17.43    0.60
  -3   5   5   18.15    0.63
  -3   5   5   17.94    0.63
   3  -5  -6    2.31    0.12
   3  -5  -6    2.39    0.12
  -3   5   6    2.52    0.12
  -3   5   6    2.67    0.12
   2  -5   6    2.40    0.17
   2  -5   6    2.00    0.23
   2  -5   6    2.22    0.11
  -2   5  -6    2.32    0.11
  -2   5  -6    2.18    0.10
  -2   5  -6    2.31    0.12
  -2   5  -6    2.24    0.10
  -2   5  -6    2.22    0.11
  -2   5  -6    2.31    0.11
   2  -5   5    2.31    0.32
   2  -5   5    2.65    0.20
   2  -5   5    2.91    0.29
  -2   5  -5    2.51    0.13
  -2   5  -5    2.55    0.14
  -2   5  -5    2.36    0.13
  -2   5  -5    2.39    0.12
  -2   5  -5    2.57    0.13
  -2   5  -5    2.58    0.13
  -2   5  -5    2.71    0.14
  -2   5  -5    2.72    0.25
  -2   5  -5    2.44    0.14
   2  -5   4   19.05    0.96
   2  -5   4   18.74    0.87
   2  -5   4   19.97    0.97
  -2   5  -4   19.88    0.83
  -2   5  -4   18.77    0.81
   2  -5   3    5.66    0.38
   2  -5   3    5.90    0.41
  -2   5  -3    6.68    0.34
  -2   5  -3    5.55    0.32
   2  -5   2    2.08    0.20
  -2   5  -2    2.08    0.15
  -2   5  -2    2.58    0.20
  -2   5  -2    2.64    0.17
   2  -5   1    5.37    0.29
   2  -5   1    5.94    0.39
  -2   5  -1    5.45    0.28
  -2   5  -1    5.29    0.25
   2  -5   0    2.73    0.18
   2  -5   0    2.81    0.27
  -2   5   0    2.34    0.14
  -2   5   0    2.41    0.15
   2  -5  -1    5.68    0.43
   2  -5  -1    5.58    0.33
  -2   5   1    5.24    0.25
  -2   5   1    5.10    0.25
   2  -5  -2    2.32    0.30
   2  -5  -2    2.37    0.24
   2  -5  -2    2.07    0.16
  -2   5   2    2.24    0.16
   2  -5  -3    5.02    0.41
   2  -5  -3    5.42    0.30
  -2   5   3    5.50    0.31
   2  -5  -5    2.52    0.14
   2  -5  -5    2.26    0.11
   2  -5  -5    2.12    0.13
   2  -5  -5    2.47    0.14
  -2   5   5    2.35    0.13
  -2   5   5    2.38    0.14
  -2   5   5    2.54    0.17
   2  -5  -6    2.29    0.12
   2  -5  -6    2.24    0.12
   2  -5  -6    2.10    0.10
  -2   5   6    2.29    0.12
  -2   5   6    2.12    0.12
   1  -5   6   13.00    0.45
   1  -5   6   12.85    0.51
  -1   5  -6   13.45    0.45
  -1   5  -6   12.87    0.46
  -1   5  -6   12.86    0.45
  -1   5  -6   13.16    0.44
   1  -5   5    5.50    0.23
   1  -5   5    5.60    0.30
   1  -5   5    4.66    0.46
   1  -5   5    6.04    0.43
  -1   5  -5    5.67    0.23
  -1   5  -5    5.73    0.22
  -1   5  -5    5.38    0.24
  -1   5  -5    5.52    0.24
  -1   5  -5    5.52    0.37
  -1   5  -5    5.95    0.23
  -1   5  -5    5.71    0.24
   1  -5   4   57.87    2.23
   1  -5   4   60.63    2.30
  -1   5  -4   58.54    2.06
  -1   5  -4   63.51    2.09
   1  -5   3   36.67    1.39
  -1   5  -3   35.51    1.26
  -1   5  -3   34.01    1.24
   1  -5   2  172.12    5.43
  -1   5  -2  176.62    5.41
  -1   5  -2  151.95    5.23
   1  -5   1   18.55    0.71
   1  -5   1   19.15    0.81
  -1   5  -1   19.10    0.69
  -1   5  -1   19.02    0.66
   1  -5   0  137.38    4.79
   1  -5   0  140.93    4.39
  -1   5   0  128.84    4.27
   1  -5  -1   21.35    0.82
   1  -5  -1   20.09    0.94
  -1   5   1   19.76    0.71
   1  -5  -2  175.90    5.34
   1  -5  -2  152.44    5.14
   1  -5  -2  159.95    5.48
  -1   5   2  173.27    5.17
   1  -5  -3   30.03    1.30
   1  -5  -3   31.06    1.10
  -1   5   3   31.23    1.13
  -1   5   4   57.29    1.99
   1  -5  -5    5.25    0.24
   1  -5  -5    5.61    0.24
   1  -5  -5    5.40    0.23
   1  -5  -5    5.42    0.21
  -1   5   5    5.51    0.23
  -1   5   5    5.08    0.29
   1  -5  -6   12.49    0.42
   1  -5  -6   11.43    0.43
   1  -5  -6   12.62    0.45
   1  -5  -6   12.77    0.44
  -1   5   6   12.53    0.44
  -1   5   6   13.01    0.49
  -1   5   6   12.33    0.43
   0  -5   6    0.01    0.04
   0  -5   6    0.12    0.03
   0  -5   6    0.03    0.02
   0   5  -6    0.03    0.02
   0   5  -6    0.02    0.02
   0   5  -6    0.00    0.02
   0   5  -6   -0.01    0.01
   0   5  -6    0.04    0.02
   0  -5   5    1.19    0.08
   0  -5   5    1.12    0.19
   0  -5   5    1.13    0.13
   0   5  -5    1.14    0.08
   0   5  -5    1.11    0.08
   0   5  -5    0.95    0.09
   0   5  -5    1.08    0.16
   0   5  -5    1.15    0.09
   0   5  -5    1.04    0.08
   0  -5   4    0.04    0.07
   0  -5   4    0.05    0.08
   0   5  -4    0.23    0.07
   0  -5   3  107.54    3.59
   0   5  -3  105.88    3.42
   0   5  -3  108.92    3.45
   0  -5   2    0.01    0.04
   0   5  -2    0.12    0.04
   0   5  -2    0.00    0.03
   0  -5   1   23.03    0.83
   0  -5   1   23.01    0.92
   0  -5   1   23.57    0.78
   0   5  -1   22.78    0.77
   0  -5   0    0.00    0.02
   0  -5   0    0.03    0.05
   0  -5  -1   22.54    0.88
   0  -5  -1   23.63    1.02
   0   5   1   22.17    0.78
   0  -5  -2   -0.01    0.03
   0  -5  -2    0.01    0.04
   0   5   2    0.00    0.02
   0  -5  -3   95.62    3.36
   0  -5  -3   98.23    3.14
   0  -5  -3   94.34    3.13
   0   5   3  102.57    3.17
   0  -5  -4    0.13    0.06
   0   5   4    0.00    0.05
   0   5   4    0.05    0.05
   0  -5  -5    0.97    0.08
   0  -5  -5    1.07    0.07
   0  -5  -5    1.11    0.08
   0  -5  -5    1.06    0.09
   0  -5  -5    1.14    0.09
   0  -5  -5    1.10    0.07
   0   5   5    1.09    0.19
   0   5   5    1.15    0.09
   0   5   5    1.08    0.21
   0   5   5    1.05    0.14
   0  -5  -6    0.04    0.02
   0  -5  -6    0.00    0.02
   0  -5  -6    0.03    0.02
   0  -5  -6    0.05    0.02
   0  -5  -6   -0.01    0.02
   0   5   6   -0.01    0.04
   0   5   6    0.05    0.03
   0   5   6    0.01    0.02
  -1  -5   6   12.20    0.42
  -1  -5   6   11.40    0.49
  -1  -5   6   12.86    0.43
   1   5  -6   13.19    0.43
   1   5  -6   12.99    0.44
   1   5  -6   12.28    0.42
   1   5  -6   12.51    0.44
  -1  -5   5    5.24    0.23
  -1  -5   5    5.19    0.28
  -1  -5   5    5.67    0.23
   1   5  -5    5.52    0.22
   1   5  -5    5.24    0.24
   1   5  -5    5.47    0.22
   1   5  -5    5.34    0.23
  -1  -5   4   61.38    2.30
   1   5  -4   61.73    2.10
  -1  -5   3   33.25    1.31
   1   5  -3   33.70    1.19
  -1  -5   2  168.62    5.35
  -1  -5   1   19.60    0.84
  -1  -5   1   19.95    0.71
  -1  -5   1   18.60    0.72
   1   5  -1   19.26    0.70
  -1  -5   0  130.27    4.32
  -1  -5   0  141.20    4.75
  -1  -5  -1   20.31    0.92
  -1  -5  -1   20.54    0.80
   1   5   1   17.87    0.68
  -1  -5  -2  160.75    5.18
  -1  -5  -2  166.68    5.30
  -1  -5  -2  167.26    5.20
  -1  -5  -2  162.31    5.44
   1   5   2  165.40    5.27
  -1  -5  -3   30.81    1.35
  -1  -5  -3   34.32    1.19
  -1  -5  -3   31.92    1.16
  -1  -5  -3   34.14    1.20
   1   5   3   33.65    1.20
  -1  -5  -4   61.66    2.14
   1   5   4   64.51    2.36
   1   5   4   60.98    2.16
  -1  -5  -5    5.23    0.21
  -1  -5  -5    5.22    0.23
  -1  -5  -5    5.34    0.21
  -1  -5  -5    5.49    0.22
  -1  -5  -5    5.20    0.22
  -1  -5  -5    5.42    0.35
  -1  -5  -5    5.47    0.24
  -1  -5  -5    5.08    0.21
  -1  -5  -5    4.87    0.22
   1   5   5    5.88    0.42
   1   5   5    5.31    0.31
   1   5   5    5.12    0.22
   1   5   5    5.29    0.47
  -1  -5  -6   12.98    0.44
  -1  -5  -6   13.10    0.43
  -1  -5  -6   12.33    0.43
  -1  -5  -6   12.74    0.45
  -1  -5  -6   12.92    0.45
  -1  -5  -6   12.20    0.43
   1   5   6   12.14    0.62
   1   5   6   12.88    0.51
   1   5   6   13.20    0.45
  -2  -5   6    2.41    0.11
  -2  -5   6    2.08    0.12
   2   5  -6    2.34    0.12
   2   5  -6    2.34    0.11
   2   5  -6    2.18    0.12
  -2  -5   5    2.43    0.14
  -2  -5   5    2.55    0.13
   2   5  -5    2.51    0.15
   2   5  -5    2.51    0.13
   2   5  -5    2.42    0.12
  -2  -5   4   18.18    0.92
  -2  -5   3    5.65    0.40
   2   5  -3    5.41    0.30
  -2  -5   2    2.27    0.21
  -2  -5   1    5.56    0.31
  -2  -5   1    5.67    0.41
  -2  -5   1    5.55    0.29
   2   5  -1    5.27    0.30
  -2  -5   0    2.85    0.29
  -2  -5   0    2.88    0.22
  -2  -5  -1    5.19    0.23
  -2  -5  -1    5.42    0.42
  -2  -5  -1    5.39    0.33
   2   5   1    4.77    0.23
  -2  -5  -2    2.36    0.28
  -2  -5  -2    2.29    0.16
  -2  -5  -2    2.41    0.24
  -2  -5  -2    2.47    0.17
  -2  -5  -2    2.23    0.16
   2   5   2    2.06    0.16
  -2  -5  -3    5.59    0.33
  -2  -5  -3    6.03    0.33
  -2  -5  -3    4.81    0.54
   2   5   3    6.19    0.35
  -2  -5  -4   18.35    0.80
  -2  -5  -4   19.25    0.81
   2   5   4   18.93    0.82
   2   5   4   20.72    0.98
   2   5   4   16.27    0.98
  -2  -5  -5    2.46    0.13
  -2  -5  -5    2.67    0.14
  -2  -5  -5    2.53    0.13
  -2  -5  -5    2.42    0.12
  -2  -5  -5    2.42    0.14
  -2  -5  -5    2.58    0.14
  -2  -5  -5    2.38    0.13
  -2  -5  -5    2.52    0.24
   2   5   5    2.68    0.29
   2   5   5    2.86    0.34
  -2  -5  -6    2.32    0.11
  -2  -5  -6    2.26    0.12
  -2  -5  -6    2.19    0.11
  -2  -5  -6    2.17    0.10
  -2  -5  -6    2.36    0.10
  -2  -5  -6    2.23    0.12
  -2  -5  -6    2.24    0.11
   2   5   6    2.19    0.16
   2   5   6    2.26    0.23
  -3  -5   6    2.50    0.12
  -3  -5   6    2.58    0.13
   3   5  -6    2.57    0.11
   3   5  -6    2.43    0.12
  -3  -5   5   18.29    0.64
  -3  -5   5   18.38    0.63
   3   5  -5   18.78    0.62
   3   5  -5   18.00    0.65
   3   5  -5   19.70    0.64
  -3  -5   4   15.04    0.80
  -3  -5   3   24.67    1.07
  -3  -5   2   17.70    0.76
   3   5  -2   16.93    0.75
  -3  -5   1   62.69    2.19
  -3  -5   1   68.37    2.27
  -3  -5   1   67.81    2.47
   3   5  -1   66.96    2.26
  -3  -5   0    1.51    0.17
  -3  -5   0    1.73    0.24
  -3  -5  -1   62.54    2.09
  -3  -5  -1   69.12    2.50
  -3  -5  -1   69.05    2.30
   3   5   1   62.76    2.10
  -3  -5  -2   17.29    0.67
  -3  -5  -2   14.07    0.93
  -3  -5  -2   17.00    0.66
  -3  -5  -2   17.34    0.66
  -3  -5  -2   18.48    0.83
   3   5   2   17.01    0.66
  -3  -5  -3   24.83    0.96
  -3  -5  -3   25.32    0.96
   3   5   3   24.31    1.01
   3   5   3   25.13    0.97
  -3  -5  -4   16.44    0.76
  -3  -5  -4   17.16    0.77
   3   5   4   17.52    0.79
   3   5   4   18.36    0.94
  -3  -5  -5   18.57    0.62
  -3  -5  -5   18.57    0.62
  -3  -5  -5   18.53    0.65
  -3  -5  -5   18.00    0.82
  -3  -5  -5   18.77    0.64
  -3  -5  -5   18.79    0.64
   3   5   5   19.11    0.88
   3   5   5   19.03    1.00
  -3  -5  -6    2.56    0.11
  -3  -5  -6    2.39    0.12
  -3  -5  -6    2.53    0.11
  -3  -5  -6    2.43    0.12
  -3  -5  -6    2.54    0.12
  -3  -5  -6    2.39    0.12
  -3  -5  -6    2.50    0.13
   3   5   6    2.54    0.17
   3   5   6    2.53    0.24
  -4  -5   6    3.00    0.13
  -4  -5   6    3.11    0.14
   4   5  -6    2.95    0.14
   4   5  -6    3.21    0.13
  -4  -5   5    7.31    0.28
  -4  -5   5    7.84    0.30
   4   5  -5    7.39    0.28
   4   5  -5    7.33    0.31
  -4  -5   4   31.46    1.35
  -4  -5   3   10.31    0.60
  -4  -5   2    4.67    0.33
  -4  -5   2    4.27    0.25
   4   5  -2    4.15    0.24
   4   5  -2    4.14    0.34
  -4  -5   1   96.94    3.14
  -4  -5   1   96.62    3.20
  -4  -5   1  105.70    3.33
  -4  -5   1   99.14    3.57
   4   5  -1   98.67    3.30
   4   5  -1   95.55    3.51
  -4  -5   0   18.20    0.70
  -4  -5   0   19.05    0.84
  -4  -5   0   19.14    1.02
   4   5   0   18.08    0.82
  -4  -5  -1   96.38    3.13
  -4  -5  -1  102.06    3.33
  -4  -5  -1   98.87    3.56
  -4  -5  -1   94.99    3.12
  -4  -5  -2    4.78    0.27
  -4  -5  -2    4.39    0.37
  -4  -5  -2    4.32    0.27
  -4  -5  -2    4.31    0.26
   4   5   2    5.04    0.28
  -4  -5  -3   10.35    0.52
  -4  -5  -3   10.71    0.52
   4   5   3   10.99    0.53
  -4  -5  -4   33.51    1.27
  -4  -5  -4   31.82    1.26
   4   5   4   33.43    1.29
   4   5   4   32.16    1.43
  -4  -5  -5    7.99    0.30
  -4  -5  -5    7.49    0.28
  -4  -5  -5    7.88    0.29
  -4  -5  -5    7.94    0.30
  -4  -5  -5    7.22    0.30
  -4  -5  -5    8.12    0.30
  -4  -5  -5    7.01    0.46
   4   5   5    8.56    0.58
   4   5   5    7.98    0.49
  -4  -5  -6    3.05    0.13
  -4  -5  -6    2.80    0.13
  -4  -5  -6    3.19    0.13
  -4  -5  -6    2.95    0.13
  -4  -5  -6    3.04    0.12
  -4  -5  -6    2.96    0.13
   4   5   6    2.90    0.24
   4   5   6    2.79    0.17
  -5  -5   6    1.54    0.08
   5   5  -6    1.47    0.08
   5   5  -6    1.46    0.07
  -5  -5   5    0.44    0.06
  -5  -5   5    0.47    0.05
   5   5  -5    0.52    0.07
   5   5  -5    0.49    0.05
  -5  -5   4   37.60    1.21
  -5  -5   4   37.21    1.18
  -5  -5   4   36.13    1.20
  -5  -5   4   38.84    1.20
   5   5  -4   34.68    1.20
   5   5  -4   36.50    1.21
   5   5  -4   35.84    1.17
  -5  -5   3   15.39    0.79
  -5  -5   2   92.01    2.87
  -5  -5   2   87.40    2.98
   5   5  -2   87.72    2.85
   5   5  -2   86.75    3.17
   5   5  -2   83.99    3.15
  -5  -5   1   26.36    1.01
  -5  -5   1   24.22    1.31
  -5  -5   1   26.02    0.95
   5   5  -1   24.68    1.30
   5   5  -1   26.14    1.12
  -5  -5   0   40.63    1.38
  -5  -5   0   38.51    1.80
  -5  -5   0   39.33    1.55
   5   5   0   38.47    1.77
   5   5   0   40.69    1.56
  -5  -5  -1   22.86    1.29
  -5  -5  -1   25.39    0.93
  -5  -5  -1   24.50    1.10
   5   5   1   25.93    1.11
   5   5   1   25.10    1.31
  -5  -5  -2   77.85    2.91
  -5  -5  -2   83.51    2.69
  -5  -5  -2   84.79    2.70
   5   5   2   81.00    2.97
  -5  -5  -3   14.62    0.67
  -5  -5  -3   16.31    0.70
   5   5   3   15.00    0.68
  -5  -5  -4   35.05    1.13
  -5  -5  -4   33.59    1.14
  -5  -5  -4   37.80    1.36
  -5  -5  -4   34.71    1.13
  -5  -5  -4   35.58    1.14
  -5  -5  -4   35.40    1.14
  -5  -5  -5    0.51    0.05
  -5  -5  -5    0.34    0.05
  -5  -5  -5    0.45    0.05
  -5  -5  -5    0.42    0.05
  -5  -5  -5    0.41    0.06
   5   5   5    0.47    0.15
   5   5   5    0.32    0.12
  -5  -5  -6    1.60    0.07
  -5  -5  -6    1.50    0.07
  -5  -5  -6    1.51    0.08
  -5  -5  -6    1.54    0.07
  -5  -5  -6    1.60    0.08
   5   5   6    1.30    0.11
  -6  -5   6    2.92    0.12
   6   5  -6    3.18    0.12
  -6  -5   5    4.62    0.20
  -6  -5   5    4.52    0.19
   6   5  -5    4.57    0.20
   6   5  -5    4.51    0.18
  -6  -5   4   10.52    0.38
  -6  -5   4   10.55    0.38
  -6  -5   4   10.45    0.39
  -6  -5   4   11.15    0.40
   6   5  -4   10.56    0.41
   6   5  -4    9.35    0.40
  -6  -5   2   43.24    1.64
  -6  -5   2   43.17    1.53
   6   5  -2   42.14    1.83
   6   5  -2   42.18    1.51
  -6  -5   1    1.59    0.19
  -6  -5   1    1.61    0.16
   6   5  -1    1.66    0.24
  -6  -5   0  117.87    3.80
  -6  -5  -1    1.45    0.15
  -6  -5  -2   38.52    1.39
  -6  -5  -3   16.76    0.74
  -6  -5  -4    9.86    0.36
  -6  -5  -4   10.21    0.37
  -6  -5  -4    9.75    0.36
  -6  -5  -4   10.30    0.36
  -6  -5  -4   10.78    0.55
  -6  -5  -5    4.40    0.18
  -6  -5  -5    4.71    0.19
  -6  -5  -5    4.59    0.18
  -6  -5  -5    4.37    0.17
   6   5   5    3.81    0.31
  -6  -5  -6    3.12    0.12
  -6  -5  -6    3.17    0.12
  -7  -5   5    0.32    0.05
  -7  -5   5    0.31    0.04
   7   5  -5    0.31    0.05
  -7  -5   4    9.98    0.36
  -7  -5   4    9.99    0.37
  -7  -5   4   10.08    0.36
  -7  -5   4    9.20    0.36
   7   5  -4    9.03    0.37
   7   5  -4    9.96    0.38
  -7  -5   3   37.49    1.20
  -7  -5   3   37.09    1.21
  -7  -5   3   38.37    1.21
  -7  -5   3   37.47    1.21
   7   5  -3   36.66    1.23
   7   5  -3   36.43    1.33
  -7  -5   2   13.28    0.72
  -7  -5   2   13.11    0.63
   7   5  -2   13.84    0.84
   7   5  -2   13.41    0.63
   7   5  -2   13.03    0.87
  -7  -5   1    5.36    0.34
  -7  -5   1    4.66    0.36
   7   5  -1    4.95    0.46
   7   5   0  229.84    7.39
  -7  -5  -1    5.03    0.32
  -7  -5  -4    9.09    0.32
  -7  -5  -5    0.30    0.04
  -7  -5  -5    0.29    0.05
  -7  -5  -5    0.31    0.04
  -7  -5  -5    0.29    0.03
  -8  -5   5   14.58    0.49
  -8  -5   5   14.94    0.48
   8   5  -5   15.44    0.50
  -8  -5   4    0.21    0.04
  -8  -5   4    0.22    0.04
  -8  -5   4    0.20    0.04
  -8  -5   4    0.21    0.04
   8   5  -4    0.27    0.05
   8   5  -4    0.20    0.05
  -8  -5   3    4.69    0.20
  -8  -5   3    4.71    0.21
  -8  -5   3    4.79    0.21
  -8  -5   3    4.53    0.21
  -8  -5   3    4.52    0.21
   8   5  -3    4.62    0.22
   8   5  -3    4.59    0.29
  -8  -5   2    8.82    0.35
  -8  -5   2    9.57    0.51
  -8  -5   2    9.05    0.33
  -8  -5   2    8.86    0.34
  -8  -5   2    8.82    0.35
  -8  -5   2    8.72    0.35
  -8  -5   2    9.18    0.35
   8   5  -2    9.83    0.51
   8   5  -2    9.53    0.73
  -8  -5   1   24.14    1.02
   8   5  -1   24.12    1.02
   8   5  -1   26.96    1.25
   8   5  -1   25.54    1.28
  -8  -5   0   43.26    1.59
   8   5   0   43.88    1.77
  -8  -5  -1   23.95    0.98
  -9  -5   4    4.48    0.18
  -9  -5   4    4.78    0.18
  -9  -5   4    4.48    0.18
  -9  -5   4    4.92    0.18
   9   5  -4    4.41    0.19
   9   5  -4    4.76    0.19
  -9  -5   3    5.99    0.23
  -9  -5   3    5.65    0.23
  -9  -5   3    5.58    0.23
  -9  -5   3    5.34    0.22
  -9  -5   3    5.49    0.23
  -9  -5   3    5.86    0.24
   9   5  -3    5.79    0.31
   9   5  -3    5.75    0.24
  -9  -5   2    7.47    0.31
  -9  -5   2    7.62    0.28
  -9  -5   2    7.85    0.31
  -9  -5   2    7.36    0.29
  -9  -5   2    7.59    0.30
  -9  -5   2    7.53    0.30
   9   5  -2    7.33    0.31
   9   5  -2    7.76    0.41
   9   5  -2    6.84    0.61
  -9  -5   1    3.03    0.26
  -9  -5   1    3.03    0.16
  -9  -5   1    2.96    0.16
  -9  -5   1    2.95    0.14
  -9  -5   1    3.05    0.15
  -9  -5   1    3.05    0.17
   9   5  -1    3.05    0.38
   9   5  -1    2.83    0.37
   9   5  -1    2.94    0.26
  -9  -5   0    1.46    0.10
  -9  -5   0    1.43    0.10
  -9  -5   0    1.49    0.11
  -9  -5   0    1.38    0.18
  -9  -5   0    1.42    0.10
  -9  -5   0    1.49    0.09
   9   5   0    1.51    0.24
   9   5   0    1.54    0.19
  -9  -5  -1    2.58    0.24
  -9  -5  -1    2.57    0.12
  -9  -5  -1    2.76    0.14
   9   5   1    3.01    0.25
 -10  -5   3    4.21    0.17
 -10  -5   3    4.50    0.18
 -10  -5   3    4.19    0.17
 -10  -5   3    4.34    0.18
 -10  -5   3    4.68    0.18
  10   5  -3    4.33    0.18
  10   5  -3    4.76    0.19
  10   5  -3    3.97    0.22
 -10  -5   2    5.00    0.21
 -10  -5   2    4.77    0.21
 -10  -5   2    4.68    0.18
 -10  -5   2    4.57    0.19
 -10  -5   2    4.74    0.20
 -10  -5   2    4.65    0.20
  10   5  -2    5.03    0.29
  10   5  -2    4.59    0.21
 -10  -5   1   10.06    0.38
 -10  -5   1   10.14    0.37
 -10  -5   1   10.07    0.37
 -10  -5   1    9.65    0.35
 -10  -5   1   10.11    0.36
  10   5  -1    9.20    0.67
 -10  -5   0   27.45    0.93
 -10  -5   0   28.94    0.94
 -10  -5   0   27.55    0.90
 -10  -5   0   28.39    0.92
 -10  -5   0   27.43    0.92
  10   5   0   29.16    1.30
 -10  -5  -1    9.37    0.34
 -10  -5  -1    8.97    0.32
 -11  -5   2    2.30    0.11
 -11  -5   2    2.46    0.11
 -11  -5   2    2.38    0.11
 -11  -5   2    2.34    0.10
  11   5  -2    2.24    0.16
 -11  -5   1    4.03    0.16
 -11  -5   1    3.96    0.16
 -11  -5   1    4.08    0.18
 -11  -5   1    4.42    0.18
 -11  -5   1    3.87    0.17
  11   5  -1    3.91    0.23
 -11  -5   0   16.32    0.55
 -11  -5   0   15.98    0.53
 -11  -5   0   16.15    0.55
 -11  -5  -1    3.65    0.14
 -12  -5   1    9.07    0.30
 -12  -5   1    8.40    0.29
 -12  -5   0    0.31    0.03
 -12  -5   0    0.32    0.05
 -12  -5   0    0.33    0.03
 -12   6   0   40.51    1.27
 -12   6   0   41.03    1.26
 -11   6  -2    1.21    0.07
 -11   6  -2    1.19    0.06
 -11   6  -2    1.13    0.06
  11  -6   1    1.29    0.16
 -11   6  -1    1.39    0.08
 -11   6  -1    1.27    0.08
 -11   6  -1    1.27    0.08
 -11   6  -1    1.33    0.06
  11  -6   0   13.74    0.67
  11  -6   0   13.44    0.53
 -11   6   0   13.13    0.45
 -11   6   0   13.97    0.47
 -11   6   0   13.92    0.46
 -11   6   0   13.69    0.48
 -11   6   0   14.05    0.45
  11  -6  -1    1.26    0.11
 -11   6   1    1.18    0.08
 -11   6   1    1.17    0.07
 -11   6   1    1.19    0.06
 -11   6   1    1.17    0.07
 -11   6   1    1.20    0.07
  11  -6  -2    1.16    0.10
  11  -6  -2    1.19    0.06
 -11   6   2    1.00    0.06
 -11   6   2    1.20    0.06
 -11   6   2    1.13    0.05
 -11   6   2    1.10    0.06
 -10   6  -3   12.69    0.42
 -10   6  -3   12.74    0.41
 -10   6  -3   12.48    0.42
 -10   6  -2    3.98    0.17
 -10   6  -2    3.89    0.17
 -10   6  -2    4.04    0.17
 -10   6  -2    4.04    0.16
 -10   6  -2    4.08    0.18
  10  -6   1    6.46    0.48
  10  -6   1    6.32    0.42
 -10   6  -1    6.46    0.25
 -10   6  -1    6.59    0.23
 -10   6  -1    6.49    0.27
 -10   6  -1    6.67    0.26
 -10   6  -1    5.81    0.24
  10  -6   0    0.10    0.09
  10  -6   0    0.09    0.08
 -10   6   0    0.15    0.03
 -10   6   0    0.06    0.03
 -10   6   0    0.14    0.04
 -10   6   0    0.08    0.02
 -10   6   0    0.08    0.04
 -10   6   0    0.09    0.03
  10  -6  -1    6.48    0.46
  10  -6  -1    6.58    0.33
  10  -6  -1    5.73    0.52
 -10   6   1    6.43    0.27
 -10   6   1    6.23    0.23
 -10   6   1    6.18    0.25
 -10   6   1    6.59    0.24
 -10   6   1    6.84    0.25
  10  -6  -2    4.17    0.24
  10  -6  -2    4.16    0.17
 -10   6   2    4.16    0.16
 -10   6   2    4.10    0.19
 -10   6   2    5.00    0.20
 -10   6   2    4.18    0.17
 -10   6   2    4.09    0.17
  10  -6  -3   11.79    0.43
  10  -6  -3   13.30    0.42
 -10   6   3   12.83    0.42
 -10   6   3   12.77    0.42
 -10   6   3   13.16    0.42
 -10   6   3   13.05    0.44
  -9   6  -4    2.42    0.10
  -9   6  -4    2.61    0.10
  -9   6  -4    2.55    0.11
   9  -6   3    5.51    0.38
  -9   6  -3    6.00    0.24
  -9   6  -3    5.53    0.21
  -9   6  -3    5.50    0.22
  -9   6  -3    5.19    0.20
  -9   6  -3    5.73    0.22
   9  -6   2    3.55    0.33
  -9   6  -2    3.91    0.18
  -9   6  -2    3.76    0.17
  -9   6  -2    3.77    0.19
  -9   6  -2    3.86    0.16
  -9   6  -2    3.92    0.18
   9  -6   1    1.47    0.22
  -9   6  -1    1.29    0.10
  -9   6  -1    1.38    0.08
  -9   6  -1    1.49    0.10
  -9   6  -1    1.34    0.11
  -9   6  -1    1.39    0.09
   9  -6   0   78.34    2.71
   9  -6   0   78.74    2.87
  -9   6   0   73.40    2.38
  -9   6   0   73.16    2.37
  -9   6   0   78.67    2.36
  -9   6   0   77.40    2.42
  -9   6   0   74.32    2.39
  -9   6   0   75.31    2.38
   9  -6  -1    1.59    0.15
   9  -6  -1    1.54    0.22
  -9   6   1    1.34    0.09
  -9   6   1    1.19    0.09
  -9   6   1    1.39    0.10
  -9   6   1    1.32    0.09
  -9   6   1    1.35    0.08
  -9   6   1    1.20    0.10
   9  -6  -2    4.03    0.37
   9  -6  -2    3.91    0.19
   9  -6  -2    4.01    0.25
  -9   6   2    3.97    0.18
  -9   6   2    4.31    0.18
  -9   6   2    4.14    0.18
  -9   6   2    4.24    0.20
  -9   6   2    3.97    0.16
   9  -6  -3    5.13    0.26
   9  -6  -3    5.73    0.21
   9  -6  -3    5.42    0.22
  -9   6   3    5.57    0.23
  -9   6   3    5.70    0.20
  -9   6   3    5.52    0.21
  -9   6   3    5.26    0.21
   9  -6  -4    2.35    0.13
   9  -6  -4    2.62    0.11
  -9   6   4    2.76    0.12
  -8   6  -5    1.92    0.08
  -8   6  -5    1.99    0.08
  -8   6  -5    2.09    0.08
  -8   6  -4    4.62    0.19
  -8   6  -4    4.72    0.18
  -8   6  -4    4.69    0.18
  -8   6  -4    4.83    0.20
  -8   6  -4    4.98    0.18
   8  -6   3    6.91    0.47
  -8   6  -3    6.97    0.26
  -8   6  -3    7.48    0.29
  -8   6  -3    7.31    0.26
  -8   6  -3    7.43    0.28
  -8   6  -3    7.24    0.28
   8  -6   2    4.96    0.38
  -8   6  -2    4.33    0.18
  -8   6  -2    4.61    0.21
  -8   6  -2    4.84    0.21
  -8   6  -2    4.58    0.22
  -8   6  -2    4.75    0.22
  -8   6  -2    4.59    0.19
   8  -6   1   47.07    1.84
  -8   6  -1   46.86    1.87
   8  -6   0   11.23    0.61
   8  -6   0   12.37    0.74
  -8   6   0   11.35    0.65
   8  -6  -1   51.16    1.81
   8  -6  -1   51.83    1.95
   8  -6  -1   51.45    2.12
  -8   6   1   49.11    1.99
   8  -6  -2    5.33    0.53
   8  -6  -2    4.90    0.22
   8  -6  -2    5.21    0.43
   8  -6  -2    4.77    0.29
   8  -6  -2    4.99    0.34
  -8   6   2    4.85    0.21
  -8   6   2    4.79    0.21
  -8   6   2    5.07    0.20
  -8   6   2    4.81    0.20
  -8   6   2    4.69    0.23
   8  -6  -3    7.66    0.31
   8  -6  -3    7.53    0.37
   8  -6  -3    7.74    0.29
  -8   6   3    7.67    0.28
  -8   6   3    7.75    0.28
  -8   6   3    7.35    0.29
  -8   6   3    7.64    0.32
  -8   6   3    8.78    0.37
   8  -6  -4    4.60    0.18
   8  -6  -4    4.68    0.19
  -8   6   4    4.44    0.19
  -8   6   4    4.83    0.20
  -8   6   4    4.72    0.17
   8  -6  -5    2.12    0.08
  -8   6   5    2.09    0.09
  -8   6   5    2.05    0.09
   7  -6   5    1.82    0.18
  -7   6  -5    2.03    0.09
  -7   6  -5    1.91    0.08
  -7   6  -5    1.94    0.10
  -7   6  -5    2.08    0.09
  -7   6  -5    1.81    0.09
   7  -6   4    2.72    0.30
  -7   6  -4    3.41    0.16
  -7   6  -4    3.55    0.14
  -7   6  -4    3.46    0.16
  -7   6  -4    3.57    0.14
  -7   6  -4    3.51    0.15
   7  -6   3    0.78    0.16
  -7   6  -3    1.01    0.08
  -7   6  -3    0.87    0.07
  -7   6  -3    0.96    0.06
  -7   6  -3    1.02    0.08
  -7   6  -3    0.94    0.07
  -7   6  -3    0.88    0.08
   7  -6   2   20.73    0.95
   7  -6   2   21.30    1.04
  -7   6  -2   21.67    0.99
   7  -6   1   40.26    1.57
  -7   6  -1   41.07    1.59
   7  -6   0   14.62    0.78
  -7   6   0   13.68    0.71
   7  -6  -1   41.94    1.51
   7  -6  -1   40.92    1.76
   7  -6  -1   42.23    1.64
  -7   6   1   41.68    1.61
   7  -6  -2   20.81    1.01
   7  -6  -2   20.23    1.14
   7  -6  -2   22.23    0.89
  -7   6   2   19.73    0.94
   7  -6  -3    1.09    0.16
   7  -6  -3    1.00    0.12
   7  -6  -3    1.18    0.09
   7  -6  -3    1.00    0.07
  -7   6   3    1.10    0.09
  -7   6   3    0.96    0.06
  -7   6   3    0.99    0.07
  -7   6   3    0.90    0.08
   7  -6  -4    3.80    0.16
   7  -6  -4    3.57    0.17
  -7   6   4    3.69    0.15
  -7   6   4    3.83    0.18
  -7   6   4    3.70    0.17
   7  -6  -5    1.91    0.10
   7  -6  -5    1.99    0.09
  -7   6   5    2.13    0.10
  -7   6   5    1.79    0.10
   6  -6   5    7.82    0.45
  -6   6  -5    8.25    0.31
  -6   6  -5    8.25    0.29
  -6   6  -5    8.27    0.29
  -6   6  -5    8.33    0.29
  -6   6  -5    7.99    0.30
   6  -6   4    4.37    0.39
  -6   6  -4    3.67    0.17
  -6   6  -4    4.06    0.19
  -6   6  -4    4.02    0.18
  -6   6  -4    4.11    0.17
  -6   6  -4    3.75    0.18
  -6   6  -4    3.90    0.17
   6  -6   3    4.89    0.43
   6  -6   3    4.81    0.38
  -6   6  -3    4.45    0.37
  -6   6  -3    4.33    0.32
   6  -6   2    6.56    0.44
   6  -6   2    6.98    0.49
  -6   6  -2    6.86    0.45
  -6   6  -2    6.57    0.39
   6  -6   1   52.22    1.87
  -6   6  -1   53.85    1.90
  -6   6  -1   48.82    1.77
   6  -6   0   10.91    0.61
  -6   6   0   11.44    0.59
   6  -6  -1   49.49    1.75
   6  -6  -1   50.09    1.99
  -6   6   1   53.33    1.86
   6  -6  -2    6.79    0.40
   6  -6  -2    7.02    0.57
   6  -6  -2    6.92    0.50
  -6   6   2    7.00    0.45
   6  -6  -3    4.42    0.32
   6  -6  -4    4.20    0.31
   6  -6  -4    3.79    0.19
   6  -6  -4    4.00    0.17
  -6   6   4    4.11    0.20
  -6   6   4    4.13    0.16
  -6   6   4    4.15    0.19
   6  -6  -5    7.43    0.27
   6  -6  -5    7.99    0.29
  -6   6   5    7.89    0.29
  -6   6   5    7.64    0.29
   5  -6   6    1.13    0.10
   5  -6   6    1.17    0.06
  -5   6  -6    1.09    0.06
  -5   6  -6    1.01    0.05
  -5   6  -6    1.03    0.06
  -5   6  -6    1.12    0.06
  -5   6  -6    1.04    0.05
   5  -6   5    4.87    0.43
   5  -6   5    5.08    0.37
  -5   6  -5    5.19    0.20
  -5   6  -5    5.16    0.22
  -5   6  -5    5.42    0.22
  -5   6  -5    5.16    0.20
  -5   6  -5    5.40    0.21
  -5   6  -5    5.03    0.20
  -5   6  -5    4.86    0.21
   5  -6   4    3.80    0.37
   5  -6   4    3.50    0.30
  -5   6  -4    3.52    0.15
  -5   6  -4    3.58    0.15
  -5   6  -4    3.25    0.17
  -5   6  -4    3.55    0.17
  -5   6  -4    3.45    0.28
  -5   6  -4    3.45    0.17
  -5   6  -4    3.44    0.16
   5  -6   3   28.97    1.25
   5  -6   3   28.04    1.18
  -5   6  -3   26.03    1.07
  -5   6  -3   26.31    1.15
   5  -6   2   18.24    0.86
   5  -6   2   17.15    0.78
  -5   6  -2   17.57    0.75
  -5   6  -2   17.74    0.81
  -5   6  -1    9.35    0.49
  -5   6  -1    8.80    0.43
   5  -6   0   25.70    1.41
  -5   6   0   29.01    1.08
  -5   6   0   27.18    0.99
   5  -6  -1    8.16    0.52
   5  -6  -1    8.68    0.41
   5  -6  -1    7.74    0.52
  -5   6   1    8.64    0.45
   5  -6  -2   16.67    0.70
  -5   6   2   16.84    0.76
   5  -6  -3   26.62    1.06
   5  -6  -4    3.28    0.15
   5  -6  -4    3.38    0.17
   5  -6  -4    3.46    0.28
  -5   6   4    3.68    0.18
  -5   6   4    3.64    0.17
  -5   6   4    3.42    0.15
   5  -6  -5    4.55    0.18
   5  -6  -5    4.88    0.21
  -5   6   5    4.48    0.20
  -5   6   5    4.76    0.20
   5  -6  -6    1.09    0.06
   5  -6  -6    0.97    0.05
  -5   6   6    1.09    0.06
   4  -6   6    2.27    0.10
   4  -6   6    2.59    0.16
   4  -6   6    2.00    0.20
  -4   6  -6    2.33    0.11
  -4   6  -6    2.30    0.10
  -4   6  -6    2.26    0.11
  -4   6  -6    2.23    0.10
  -4   6  -6    2.18    0.09
  -4   6  -6    2.19    0.10
   4  -6   5    0.52    0.17
   4  -6   5    0.59    0.15
  -4   6  -5    0.75    0.07
  -4   6  -5    0.61    0.05
  -4   6  -5    0.60    0.06
  -4   6  -5    0.63    0.05
  -4   6  -5    0.73    0.07
  -4   6  -5    0.56    0.06
  -4   6  -5    0.62    0.06
   4  -6   4   20.18    0.93
   4  -6   4   23.69    1.10
   4  -6   4   20.71    1.06
  -4   6  -4   21.60    0.92
  -4   6  -4   20.61    0.91
   4  -6   3    6.90    0.49
   4  -6   3    6.89    0.47
  -4   6  -3    6.82    0.44
  -4   6  -3    6.28    0.38
  -4   6  -3    6.62    0.39
   4  -6   2   57.58    1.98
  -4   6  -2   48.69    1.79
  -4   6  -2   54.64    1.91
  -4   6  -2   54.19    1.84
   4  -6   1  115.88    4.23
  -4   6  -1  122.49    3.85
  -4   6  -1  124.78    3.91
   4  -6   0   18.62    0.82
   4  -6   0   20.04    1.08
  -4   6   0   19.42    0.74
  -4   6   0   20.85    0.79
   4  -6  -1  104.83    3.69
   4  -6  -1  111.06    4.04
   4  -6  -1  104.10    3.51
  -4   6   1  115.70    3.53
  -4   6   1  118.66    3.59
   4  -6  -2   46.70    1.81
   4  -6  -2   49.27    1.60
   4  -6  -2   42.42    2.08
   4  -6  -3    6.53    0.38
   4  -6  -4   19.66    0.84
   4  -6  -5    0.52    0.05
   4  -6  -5    0.33    0.06
   4  -6  -5    0.57    0.06
  -4   6   5    0.60    0.07
   4  -6  -6    2.37    0.11
  -4   6   6    2.10    0.10
  -4   6   6    2.35    0.11
   3  -6   6    2.28    0.23
   3  -6   6    2.51    0.16
  -3   6  -6    2.24    0.10
  -3   6  -6    2.38    0.12
  -3   6  -6    2.38    0.10
  -3   6  -6    2.50    0.11
  -3   6  -6    2.47    0.12
  -3   6  -6    2.25    0.10
   3  -6   5   19.60    0.89
   3  -6   5   17.90    0.99
   3  -6   5   17.75    0.71
  -3   6  -5   18.17    0.62
  -3   6  -5   18.68    0.61
  -3   6  -5   18.42    0.63
  -3   6  -5   17.98    0.60
  -3   6  -5   17.72    0.63
  -3   6  -5   18.64    0.82
  -3   6  -5   18.37    0.62
  -3   6  -5   18.59    0.64
   3  -6   4   14.36    0.82
   3  -6   4   14.46    0.72
   3  -6   4   15.42    0.85
  -3   6  -4   15.15    0.70
  -3   6  -4   14.33    0.68
   3  -6   3   47.45    1.82
   3  -6   3   50.25    1.86
  -3   6  -3   46.60    1.68
  -3   6  -3   49.37    1.70
   3  -6   2   33.74    1.30
  -3   6  -2   34.37    1.20
  -3   6  -2   32.14    1.17
  -3   6  -2   34.05    1.25
   3  -6   1  114.54    4.08
  -3   6  -1  121.67    3.83
  -3   6  -1  122.93    3.78
   3  -6   0    2.57    0.20
   3  -6   0    2.80    0.32
  -3   6   0    2.49    0.18
  -3   6   0    2.42    0.16
   3  -6  -1  114.25    4.03
   3  -6  -1  103.12    3.58
   3  -6  -1  120.05    3.77
  -3   6   1  116.57    3.60
  -3   6   1  116.17    3.62
   3  -6  -2   26.55    1.42
   3  -6  -2   31.15    1.28
   3  -6  -2   30.96    1.08
  -3   6   2   32.10    1.09
   3  -6  -3   47.08    1.65
   3  -6  -4   13.75    0.64
   3  -6  -5   17.40    0.58
   3  -6  -5   17.05    0.60
   3  -6  -5   16.97    0.61
   3  -6  -5   17.88    0.61
  -3   6   5   18.12    0.61
  -3   6   5   17.41    0.60
   3  -6  -6    2.34    0.12
   3  -6  -6    2.25    0.11
  -3   6   6    2.40    0.12
  -3   6   6    2.23    0.11
   2  -6   6    1.05    0.11
   2  -6   6    0.87    0.15
   2  -6   6    1.02    0.07
  -2   6  -6    1.09    0.06
  -2   6  -6    0.95    0.07
  -2   6  -6    1.08    0.07
  -2   6  -6    1.03    0.07
  -2   6  -6    1.06    0.07
  -2   6  -6    1.08    0.07
   2  -6   5   50.23    2.06
   2  -6   5   54.23    1.90
   2  -6   5   48.85    1.58
   2  -6   5   50.37    1.68
  -2   6  -5   48.57    1.58
  -2   6  -5   47.39    1.57
  -2   6  -5   51.78    1.82
  -2   6  -5   49.16    1.60
  -2   6  -5   51.39    1.59
  -2   6  -5   49.27    1.60
  -2   6  -5   46.57    1.56
  -2   6  -5   50.94    1.58
  -2   6  -5   51.28    1.58
   2  -6   4    2.45    0.31
   2  -6   4    2.74    0.31
   2  -6   4    2.63    0.27
  -2   6  -4    2.91    0.25
  -2   6  -4    2.51    0.22
   2  -6   3  175.12    5.67
   2  -6   3  173.89    5.82
  -2   6  -3  170.04    5.49
  -2   6  -3  176.31    5.49
   2  -6   2    8.09    0.44
  -2   6  -2    7.98    0.41
  -2   6  -2    7.61    0.36
  -2   6  -2    7.20    0.35
   2  -6   1    7.57    0.37
   2  -6   1    7.20    0.47
  -2   6  -1    7.42    0.35
  -2   6  -1    7.36    0.33
   2  -6   0    2.48    0.28
   2  -6   0    2.45    0.19
  -2   6   0    2.38    0.15
  -2   6   0    2.35    0.15
   2  -6  -1    7.72    0.43
   2  -6  -1    7.87    0.56
  -2   6   1    6.94    0.33
   2  -6  -2    7.55    0.36
   2  -6  -2    7.83    0.60
   2  -6  -2    7.45    0.48
  -2   6   2    7.83    0.37
   2  -6  -3  164.84    5.05
   2  -6  -3  147.94    5.29
  -2   6   3  164.51    5.05
   2  -6  -4    2.25    0.21
   2  -6  -5   51.65    1.60
   2  -6  -5   49.02    1.57
   2  -6  -5   49.58    1.60
   2  -6  -5   51.20    1.60
  -2   6   5   48.56    1.59
  -2   6   5   48.93    1.59
  -2   6   5   51.34    1.66
   2  -6  -6    1.01    0.08
   2  -6  -6    1.05    0.07
   2  -6  -6    0.95    0.06
  -2   6   6    0.95    0.07
  -2   6   6    1.01    0.07
   1  -6   6    1.47    0.13
   1  -6   6    1.61    0.09
   1  -6   6    1.59    0.09
  -1   6  -6    1.49    0.09
  -1   6  -6    1.46    0.09
  -1   6  -6    1.62    0.09
  -1   6  -6    1.61    0.08
  -1   6  -6    1.51    0.09
   1  -6   5    9.44    0.43
   1  -6   5    9.61    0.56
   1  -6   5    9.32    0.34
  -1   6  -5    9.21    0.51
  -1   6  -5    9.15    0.36
  -1   6  -5    8.83    0.34
  -1   6  -5    8.85    0.35
  -1   6  -5    9.32    0.33
  -1   6  -5    8.80    0.34
   1  -6   4   30.10    1.36
   1  -6   4   28.08    1.20
   1  -6   4   30.50    1.32
  -1   6  -4   31.66    1.17
  -1   6  -4   29.61    1.13
   1  -6   3   36.96    1.47
   1  -6   3   38.35    1.47
  -1   6  -3   35.69    1.30
  -1   6  -3   37.54    1.33
   1  -6   2   25.39    0.98
  -1   6  -2   23.66    0.87
  -1   6  -2   24.12    0.87
   1  -6   1   22.74    0.84
   1  -6   1   22.94    0.98
  -1   6  -1   22.22    0.79
   1  -6   0   76.72    2.74
   1  -6   0   80.07    2.55
   1  -6  -1   23.43    1.05
   1  -6  -1   20.75    0.87
  -1   6   1   20.85    0.77
   1  -6  -2   24.71    1.03
   1  -6  -2   22.40    1.15
   1  -6  -2   25.32    0.87
  -1   6   2   22.95    0.87
   1  -6  -3   32.97    1.22
   1  -6  -3   32.61    1.42
  -1   6   3   36.40    1.25
  -1   6   4   24.55    1.07
  -1   6   4   27.56    1.05
   1  -6  -5    8.86    0.33
   1  -6  -5    9.24    0.36
   1  -6  -5    9.31    0.35
   1  -6  -5    9.22    0.36
  -1   6   5    9.29    0.35
  -1   6   5    9.20    0.42
   1  -6  -6    1.48    0.08
   1  -6  -6    1.48    0.09
   1  -6  -6    1.45    0.10
   1  -6  -6    1.38    0.09
  -1   6   6    1.66    0.09
  -1   6   6    1.56    0.10
   0  -6   6    1.71    0.10
   0  -6   6    1.74    0.09
   0   6  -6    1.83    0.09
   0   6  -6    1.29    0.11
   0   6  -6    1.75    0.10
   0   6  -6    1.75    0.09
   0   6  -6    1.96    0.10
   0  -6   5    0.01    0.05
   0  -6   5    0.05    0.10
   0  -6   5    0.05    0.03
   0   6  -5    0.04    0.03
   0   6  -5   -0.01    0.02
   0   6  -5    0.07    0.03
   0   6  -5    0.21    0.04
   0   6  -5    0.02    0.04
   0  -6   4   50.89    1.92
   0  -6   4   45.12    1.78
   0   6  -4   52.14    1.76
   0  -6   3    0.03    0.05
   0   6  -3   -0.01    0.02
   0  -6   2   67.70    2.27
   0   6  -2   66.75    2.14
   0   6  -2   65.25    2.15
   0  -6   1    0.10    0.04
   0  -6   1    0.00    0.03
   0  -6   1    0.01    0.03
   0   6  -1    0.02    0.02
   0  -6   0  405.19   13.49
   0  -6   0  409.28   17.61
   0   6   0  403.44   12.67
   0  -6  -1    0.01    0.04
   0  -6  -1    0.03    0.05
   0   6   1    0.00    0.02
   0  -6  -2   68.60    2.49
   0  -6  -2   60.36    2.11
   0  -6  -2   61.31    2.13
   0  -6  -2   71.66    2.33
   0   6   2   66.32    2.15
   0  -6  -3    0.06    0.04
   0  -6  -3    0.04    0.06
   0  -6  -3    0.03    0.03
   0   6   3    0.04    0.04
   0  -6  -4   46.79    1.70
   0   6   4   53.91    1.98
   0   6   4   48.75    1.75
   0   6   4   44.84    1.79
   0  -6  -5    0.00    0.02
   0  -6  -5    0.00    0.02
   0  -6  -5    0.00    0.02
   0  -6  -5    0.01    0.02
   0  -6  -5    0.05    0.02
   0  -6  -5    0.01    0.03
   0   6   5    0.06    0.03
   0   6   5    0.01    0.07
   0   6   5    0.01    0.05
   0  -6  -6    1.78    0.10
   0  -6  -6    1.62    0.09
   0  -6  -6    1.72    0.11
   0  -6  -6    1.51    0.09
   0  -6  -6    1.74    0.09
   0   6   6    1.65    0.10
   0   6   6    1.71    0.13
   0   6   6    1.69    0.10
  -1  -6   6    1.83    0.10
  -1  -6   6    1.48    0.08
   1   6  -6    1.43    0.09
   1   6  -6    1.64    0.08
   1   6  -6    1.37    0.09
   1   6  -6    1.55    0.08
  -1  -6   5    9.54    0.33
  -1  -6   5    7.78    0.37
   1   6  -5    9.00    0.32
   1   6  -5    8.88    0.32
   1   6  -5    8.79    0.35
  -1  -6   4   28.63    1.29
   1   6  -4   29.85    1.13
  -1  -6   3   37.32    1.44
   1   6  -3   35.89    1.29
  -1  -6   2   24.04    0.93
   1   6  -2   22.16    0.82
  -1  -6   1   20.64    0.80
  -1  -6   1   23.03    0.98
  -1  -6   1   21.05    0.79
   1   6  -1   21.01    0.78
  -1  -6   0   78.07    2.41
   1   6   0   67.58    2.30
  -1  -6  -1   23.29    1.08
  -1  -6  -1   24.59    0.94
   1   6   1   21.59    0.80
  -1  -6  -2   24.46    0.87
  -1  -6  -2   23.44    1.15
  -1  -6  -2   23.41    0.86
  -1  -6  -2   25.43    1.04
   1   6   2   23.36    0.87
  -1  -6  -3   34.44    1.30
  -1  -6  -3   36.73    1.31
  -1  -6  -3   34.19    1.51
   1   6   3   38.13    1.34
   1   6   3   42.01    1.55
  -1  -6  -4   29.74    1.15
   1   6   4   32.27    1.37
   1   6   4   28.99    1.23
   1   6   4   30.00    1.19
  -1  -6  -5    9.05    0.34
  -1  -6  -5    8.49    0.47
  -1  -6  -5    8.55    0.32
  -1  -6  -5    8.30    0.31
  -1  -6  -5    9.09    0.31
  -1  -6  -5    8.33    0.33
  -1  -6  -5    8.26    0.33
  -1  -6  -5    8.90    0.33
  -1  -6  -5    8.23    0.32
   1   6   5    8.44    0.33
   1   6   5    9.35    0.55
   1   6   5    8.94    0.62
   1   6   5    8.59    0.42
  -1  -6  -6    1.48    0.08
  -1  -6  -6    1.47    0.09
  -1  -6  -6    1.37    0.09
  -1  -6  -6    1.50    0.10
  -1  -6  -6    1.54    0.08
   1   6   6    1.55    0.10
   1   6   6    1.54    0.13
   1   6   6    1.47    0.18
  -2  -6   6    0.95    0.07
  -2  -6   6    0.95    0.07
   2   6  -6    1.01    0.06
   2   6  -6    1.09    0.08
   2   6  -6    1.03    0.07
  -2  -6   5   49.75    1.60
  -2  -6   5   51.60    1.59
   2   6  -5   49.72    1.61
   2   6  -5   49.27    1.58
   2   6  -5   50.57    1.60
  -2  -6   4    2.80    0.31
  -2  -6   3  174.85    5.49
   2   6  -3  161.57    5.28
  -2  -6   2    8.31    0.44
   2   6  -2    7.10    0.34
  -2  -6   1    6.70    0.36
  -2  -6   1    6.72    0.35
  -2  -6   1    7.17    0.49
   2   6  -1    6.83    0.36
  -2  -6   0    2.34    0.20
  -2  -6   0    2.47    0.28
  -2  -6  -1    7.08    0.41
  -2  -6  -1    7.31    0.54
   2   6   1    7.26    0.31
  -2  -6  -2    7.38    0.35
  -2  -6  -2    7.00    0.35
  -2  -6  -2    7.10    0.34
  -2  -6  -2    7.56    0.48
  -2  -6  -2    6.75    0.55
   2   6   2    7.71    0.35
  -2  -6  -3  168.10    5.30
  -2  -6  -3  170.78    5.31
  -2  -6  -3  164.42    5.29
  -2  -6  -3  146.02    5.50
   2   6   3  172.67    5.32
   2   6   3  182.76    5.57
  -2  -6  -4    2.63    0.23
   2   6   4    2.82    0.25
   2   6   4    2.41    0.27
   2   6   4    2.93    0.33
  -2  -6  -5   48.50    1.55
  -2  -6  -5   48.77    1.58
  -2  -6  -5   49.65    1.55
  -2  -6  -5   49.38    1.55
  -2  -6  -5   48.13    1.56
  -2  -6  -5   47.03    1.56
  -2  -6  -5   50.50    1.57
  -2  -6  -5   48.29    1.77
   2   6   5   49.77    2.01
   2   6   5   52.27    1.88
  -2  -6  -6    1.00    0.07
  -2  -6  -6    1.01    0.08
  -2  -6  -6    1.01    0.07
  -2  -6  -6    1.04    0.07
  -2  -6  -6    0.94    0.06
  -2  -6  -6    1.06    0.06
  -2  -6  -6    1.04    0.07
   2   6   6    1.05    0.11
   2   6   6    0.99    0.16
  -3  -6   6    2.35    0.11
  -3  -6   6    2.35    0.12
   3   6  -6    2.49    0.12
   3   6  -6    2.45    0.11
  -3  -6   5   18.89    0.64
  -3  -6   5   18.47    0.62
   3   6  -5   18.55    0.63
   3   6  -5   17.82    0.61
   3   6  -5   18.07    0.64
  -3  -6   4   13.84    0.77
  -3  -6   3   44.93    1.72
  -3  -6   2   33.67    1.29
  -3  -6   1  113.65    3.69
  -3  -6   1  107.22    3.60
  -3  -6   1  114.24    3.92
   3   6  -1  114.93    3.68
  -3  -6   0    2.56    0.23
  -3  -6   0    2.62    0.32
  -3  -6  -1  110.05    3.48
  -3  -6  -1  104.36    3.48
  -3  -6  -1  111.36    3.66
  -3  -6  -1  113.78    3.92
   3   6   1  109.88    3.45
  -3  -6  -2   29.86    1.28
  -3  -6  -2   31.39    1.08
  -3  -6  -2   28.92    1.42
  -3  -6  -2   30.41    1.09
  -3  -6  -2   29.87    1.08
   3   6   2   31.05    1.08
  -3  -6  -3   43.99    1.54
  -3  -6  -3   43.52    1.55
  -3  -6  -3   38.39    1.64
   3   6   3   46.31    1.57
   3   6   3   45.22    1.65
  -3  -6  -4   14.49    0.69
   3   6   4   15.56    0.88
   3   6   4   14.10    0.69
  -3  -6  -5   17.73    0.63
  -3  -6  -5   17.92    0.60
  -3  -6  -5   17.83    0.60
  -3  -6  -5   17.96    0.61
  -3  -6  -5   17.55    0.61
  -3  -6  -5   17.76    0.61
  -3  -6  -5   17.61    0.80
   3   6   5   19.00    0.87
   3   6   5   18.93    0.99
  -3  -6  -6    2.41    0.11
  -3  -6  -6    2.37    0.11
  -3  -6  -6    2.42    0.10
  -3  -6  -6    2.53    0.12
  -3  -6  -6    2.48    0.11
  -3  -6  -6    2.25    0.12
   3   6   6    2.36    0.16
   3   6   6    2.42    0.23
  -4  -6   6    2.23    0.10
  -4  -6   6    2.43    0.11
   4   6  -6    2.27    0.10
   4   6  -6    2.28    0.11
  -4  -6   5    0.52    0.07
  -4  -6   5    0.47    0.06
   4   6  -5    0.54    0.07
   4   6  -5    0.51    0.05
  -4  -6   4   17.49    0.89
  -4  -6   3    5.85    0.43
  -4  -6   2   50.27    1.82
  -4  -6   1  105.33    3.53
  -4  -6   1  107.64    3.92
  -4  -6   1  110.19    3.48
  -4  -6   1  111.56    3.67
   4   6  -1  112.83    3.66
  -4  -6   0   18.60    1.03
  -4  -6   0   18.45    0.69
  -4  -6   0   18.56    0.84
  -4  -6   0   17.11    0.66
   4   6   0   18.63    0.83
   4   6   0   17.08    0.66
  -4  -6  -1  109.43    3.47
  -4  -6  -1  108.41    3.68
  -4  -6  -1  109.85    3.97
  -4  -6  -1  104.98    3.48
   4   6   1  112.32    3.47
  -4  -6  -2   48.72    1.65
  -4  -6  -2   46.51    1.61
  -4  -6  -2   48.77    1.65
  -4  -6  -2   47.44    1.87
   4   6   2   47.17    1.62
  -4  -6  -3    7.85    0.41
  -4  -6  -3    6.00    0.38
   4   6   3    7.13    0.40
  -4  -6  -4   21.02    0.87
   4   6   4   18.49    0.85
  -4  -6  -5    0.57    0.06
  -4  -6  -5    0.56    0.06
  -4  -6  -5    0.57    0.05
  -4  -6  -5    0.49    0.06
  -4  -6  -5    0.58    0.06
  -4  -6  -5    0.58    0.06
   4   6   5    0.61    0.16
   4   6   5    0.48    0.14
  -4  -6  -6    2.25    0.10
  -4  -6  -6    2.30    0.11
  -4  -6  -6    2.18    0.09
  -4  -6  -6    2.01    0.10
  -4  -6  -6    2.32    0.10
  -4  -6  -6    2.25    0.10
   4   6   6    2.20    0.14
   4   6   6    2.23    0.20
  -5  -6   6    1.17    0.07
   5   6  -6    1.06    0.07
   5   6  -6    1.10    0.05
  -5  -6   5    4.89    0.21
  -5  -6   5    4.40    0.19
   5   6  -5    4.93    0.22
   5   6  -5    4.72    0.18
  -5  -6   4    3.46    0.17
  -5  -6   4    3.44    0.17
  -5  -6   4    3.44    0.16
  -5  -6   4    3.39    0.16
   5   6  -4    3.25    0.18
   5   6  -4    3.28    0.18
  -5  -6   3   24.55    1.10
  -5  -6   2   16.76    0.79
  -5  -6   2   17.64    0.70
   5   6  -2   16.66    0.93
   5   6  -2   15.85    0.67
  -5  -6   1    8.36    0.40
  -5  -6   1    7.91    0.44
   5   6  -1    8.48    0.54
   5   6  -1    7.89    0.52
  -5  -6   0   23.39    1.31
  -5  -6   0   26.56    0.94
  -5  -6   0   25.01    1.11
   5   6   0   24.55    1.10
   5   6   0   24.71    1.32
  -5  -6  -1    7.83    0.38
  -5  -6  -1    7.70    0.53
  -5  -6  -1    6.91    0.92
  -5  -6  -1    8.09    0.40
   5   6   1    8.30    0.54
   5   6   1    7.92    0.38
  -5  -6  -2   16.42    0.70
  -5  -6  -2   17.40    0.72
  -5  -6  -3   25.55    1.02
  -5  -6  -4    3.12    0.15
  -5  -6  -4    3.04    0.14
  -5  -6  -4    3.21    0.15
  -5  -6  -4    3.32    0.28
  -5  -6  -4    3.33    0.16
  -5  -6  -4    3.15    0.16
   5   6   4    3.40    0.34
  -5  -6  -5    5.03    0.20
  -5  -6  -5    4.95    0.20
  -5  -6  -5    5.35    0.21
  -5  -6  -5    4.95    0.21
  -5  -6  -5    4.76    0.18
  -5  -6  -5    4.89    0.20
   5   6   5    4.51    0.34
   5   6   5    4.51    0.39
  -5  -6  -6    0.99    0.06
  -5  -6  -6    1.16    0.06
  -5  -6  -6    1.07    0.05
  -5  -6  -6    1.14    0.06
  -5  -6  -6    1.14    0.06
   5   6   6    1.02    0.09
  -6  -6   5    8.48    0.32
   6   6  -5    8.53    0.33
  -6  -6   4    4.52    0.20
  -6  -6   4    4.48    0.20
  -6  -6   4    4.57    0.19
  -6  -6   4    4.24    0.19
   6   6  -4    3.77    0.20
   6   6  -4    4.11    0.21
  -6  -6   3    3.94    0.36
  -6  -6   2    6.71    0.45
  -6  -6   2    7.25    0.39
   6   6  -2    7.00    0.58
   6   6  -2    6.42    0.37
   6   6  -2    5.78    0.50
  -6  -6   1   51.24    1.81
   6   6  -1   52.95    2.06
  -6  -6   0   10.45    0.50
   6   6   0   10.15    0.58
  -6  -6  -1   47.69    1.68
  -6  -6  -2    6.57    0.38
  -6  -6  -3    4.13    0.30
  -6  -6  -4    3.48    0.15
  -6  -6  -4    3.83    0.17
  -6  -6  -4    3.55    0.17
  -6  -6  -4    3.53    0.16
  -6  -6  -4    3.47    0.28
  -6  -6  -5    7.94    0.29
  -6  -6  -5    7.90    0.29
  -6  -6  -5    8.12    0.29
  -6  -6  -5    8.16    0.30
  -7  -6   5    1.82    0.09
  -7  -6   5    2.00    0.10
   7   6  -5    1.93    0.10
  -7  -6   4    3.66    0.17
  -7  -6   4    3.62    0.17
  -7  -6   4    3.54    0.17
  -7  -6   4    3.63    0.17
   7   6  -4    3.71    0.18
   7   6  -4    3.53    0.18
  -7  -6   3    1.10    0.08
  -7  -6   3    1.03    0.09
  -7  -6   3    1.23    0.09
  -7  -6   3    0.93    0.08
   7   6  -3    0.99    0.09
   7   6  -3    1.12    0.16
  -7  -6   2   21.59    0.90
  -7  -6   2   19.70    0.97
   7   6  -2   21.92    0.89
   7   6  -2   20.43    1.17
   7   6  -2   23.56    1.16
  -7  -6   1   41.84    1.54
   7   6  -1   41.24    1.75
   7   6  -1   43.83    1.82
  -7  -6   0   13.56    0.63
   7   6   0   13.69    0.75
  -7  -6  -1   39.66    1.46
  -7  -6  -2   19.59    0.83
  -7  -6  -4    3.44    0.14
  -7  -6  -4    3.10    0.14
  -7  -6  -5    1.89    0.09
  -7  -6  -5    1.98    0.09
  -7  -6  -5    1.93    0.09
  -8  -6   5    2.15    0.10
   8   6  -5    2.25    0.10
  -8  -6   4    4.80    0.20
  -8  -6   4    4.75    0.20
  -8  -6   4    4.83    0.20
  -8  -6   4    4.79    0.20
   8   6  -4    4.84    0.21
   8   6  -4    5.10    0.21
  -8  -6   3    7.57    0.29
  -8  -6   3    6.87    0.29
  -8  -6   3    7.63    0.29
  -8  -6   3    7.70    0.29
  -8  -6   3    7.19    0.29
  -8  -6   3    7.05    0.29
   8   6  -3    7.63    0.39
   8   6  -3    7.37    0.31
  -8  -6   2    4.96    0.23
  -8  -6   2    4.90    0.22
  -8  -6   2    5.14    0.34
  -8  -6   2    4.92    0.21
  -8  -6   2    4.80    0.22
  -8  -6   2    4.82    0.21
  -8  -6   2    4.56    0.20
  -8  -6   2    4.69    0.19
   8   6  -2    4.71    0.33
   8   6  -2    4.89    0.48
   8   6  -2    4.83    0.51
   8   6  -2    4.63    0.23
   8   6  -2    4.73    0.31
  -8  -6   1   50.85    1.89
   8   6  -1   59.08    2.20
   8   6  -1   50.32    1.88
   8   6  -1   53.12    2.21
  -8  -6   0   11.31    0.57
   8   6   0   10.27    0.67
  -8  -6  -1   52.70    1.88
  -9  -6   4    2.48    0.11
  -9  -6   4    2.59    0.12
  -9  -6   4    2.66    0.11
   9   6  -4    2.65    0.12
   9   6  -4    2.59    0.12
  -9  -6   3    5.43    0.21
  -9  -6   3    5.36    0.22
  -9  -6   3    5.57    0.22
  -9  -6   3    5.49    0.22
  -9  -6   3    5.42    0.22
  -9  -6   3    5.28    0.22
   9   6  -3    5.37    0.23
   9   6  -3    5.43    0.30
   9   6  -3    5.18    0.24
  -9  -6   2    3.96    0.18
  -9  -6   2    4.10    0.19
  -9  -6   2    3.79    0.16
  -9  -6   2    4.00    0.18
  -9  -6   2    4.11    0.19
  -9  -6   2    3.69    0.17
  -9  -6   2    3.91    0.18
   9   6  -2    3.67    0.19
   9   6  -2    4.09    0.28
  -9  -6   1    1.30    0.08
  -9  -6   1    1.29    0.10
  -9  -6   1    1.20    0.09
  -9  -6   1    1.27    0.10
  -9  -6   1    1.23    0.09
  -9  -6   1    1.26    0.17
   9   6  -1    1.30    0.17
   9   6  -1    1.39    0.27
   9   6  -1    1.11    0.24
  -9  -6   0   72.13    2.26
  -9  -6   0   72.72    2.50
  -9  -6   0   71.69    2.29
  -9  -6   0   70.97    2.28
  -9  -6   0   69.28    2.29
   9   6   0   75.63    2.74
   9   6   0   76.59    2.50
  -9  -6  -1    1.35    0.08
  -9  -6  -1    1.34    0.17
  -9  -6  -1    1.31    0.09
  -9  -6  -1    1.24    0.09
 -10  -6   3   12.92    0.42
 -10  -6   3   12.48    0.42
 -10  -6   3   12.44    0.42
 -10  -6   3   12.00    0.41
 -10  -6   3   11.77    0.42
  10   6  -3   12.91    0.44
  10   6  -3   12.41    0.42
 -10  -6   2    4.13    0.19
 -10  -6   2    4.12    0.16
 -10  -6   2    4.20    0.18
 -10  -6   2    4.18    0.18
 -10  -6   2    4.24    0.18
  10   6  -2    4.38    0.26
 -10  -6   1    6.00    0.24
 -10  -6   1    6.11    0.24
 -10  -6   1    6.13    0.22
 -10  -6   1    5.99    0.25
 -10  -6   1    6.18    0.24
  10   6  -1    5.65    0.50
  10   6  -1    4.97    0.46
 -10  -6   0    0.09    0.03
 -10  -6   0    0.10    0.04
 -10  -6   0    0.12    0.03
 -10  -6   0    0.12    0.03
  10   6   0    0.07    0.08
 -10  -6  -1    5.85    0.24
 -10  -6  -1    5.93    0.22
 -11  -6   2    1.16    0.07
 -11  -6   2    1.09    0.06
 -11  -6   2    1.09    0.07
 -11  -6   2    1.20    0.07
 -11  -6   2    1.16    0.07
  11   6  -2    1.12    0.07
  11   6  -2    1.16    0.11
 -11  -6   1    1.14    0.07
 -11  -6   1    1.16    0.07
 -11  -6   1    1.19    0.06
 -11  -6   1    1.20    0.08
 -11  -6   1    1.16    0.07
  11   6  -1    1.12    0.12
 -11  -6   0   12.99    0.43
 -11  -6   0   12.59    0.44
 -11  -6   0   13.13    0.45
 -11  -6   0   12.99    0.43
 -11  -6  -1    1.29    0.06
 -11  -6  -1    1.21    0.07
 -12  -6   0   40.63    1.26
 -11   7  -2    1.88    0.09
 -11   7  -2    1.66    0.11
 -11   7  -2    1.93    0.09
 -11   7  -2    1.95    0.08
  11  -7   1    8.02    0.44
 -11   7  -1    8.37    0.29
 -11   7  -1    8.43    0.31
 -11   7  -1    8.53    0.30
 -11   7  -1    8.67    0.28
  11  -7   0   23.38    0.83
  11  -7   0   23.60    0.98
 -11   7   0   23.92    0.75
 -11   7   0   23.48    0.77
 -11   7   0   23.91    0.78
 -11   7   0   24.07    0.77
  11  -7  -1    8.45    0.35
 -11   7   1    8.47    0.29
 -11   7   1    8.54    0.28
 -11   7   1    7.98    0.29
 -11   7   1    8.14    0.30
 -11   7   1    8.49    0.29
  11  -7  -2    1.88    0.08
  11  -7  -2    1.74    0.11
 -11   7   2    1.85    0.08
 -11   7   2    1.98    0.08
 -11   7   2    1.89    0.08
 -10   7  -3    3.48    0.14
 -10   7  -3    3.68    0.13
 -10   7  -3    3.65    0.14
 -10   7  -3    3.77    0.14
  10  -7   2    2.24    0.21
 -10   7  -2    2.30    0.11
 -10   7  -2    2.19    0.12
 -10   7  -2    2.40    0.12
 -10   7  -2    2.39    0.12
 -10   7  -2    2.36    0.10
  10  -7   1   18.27    0.83
  10  -7   1   17.12    0.90
 -10   7  -1   19.18    0.64
 -10   7  -1   18.64    0.62
 -10   7  -1   17.37    0.61
 -10   7  -1   18.49    0.59
 -10   7  -1   18.42    0.61
  10  -7   0    9.69    0.67
  10  -7   0   10.58    0.59
 -10   7   0   10.13    0.37
 -10   7   0   10.83    0.38
 -10   7   0   10.86    0.36
 -10   7   0   10.66    0.40
 -10   7   0   10.91    0.39
 -10   7   0   10.40    0.36
  10  -7  -1   18.42    0.88
  10  -7  -1   18.48    0.70
  10  -7  -1   18.51    0.62
  10  -7  -1   16.93    0.98
 -10   7   1   17.92    0.60
 -10   7   1   17.91    0.61
 -10   7   1   18.19    0.60
 -10   7   1   18.04    0.61
 -10   7   1   18.90    0.59
 -10   7   1   18.25    0.63
  10  -7  -2    2.37    0.11
  10  -7  -2    2.25    0.16
  10  -7  -2    2.21    0.11
 -10   7   2    2.37    0.12
 -10   7   2    2.41    0.10
 -10   7   2    2.30    0.11
 -10   7   2    2.17    0.11
 -10   7   2    2.35    0.11
  10  -7  -3    4.01    0.15
  10  -7  -3    3.32    0.19
 -10   7   3    3.97    0.16
 -10   7   3    3.78    0.14
 -10   7   3    3.95    0.14
  -9   7  -4    3.17    0.12
  -9   7  -4    3.18    0.12
  -9   7  -4    3.04    0.12
  -9   7  -4    3.24    0.13
  -9   7  -3   14.07    0.47
  -9   7  -3   13.98    0.47
  -9   7  -3   13.99    0.46
  -9   7  -3   13.35    0.45
  -9   7  -3   13.90    0.48
   9  -7   2    8.35    0.55
  -9   7  -2    8.91    0.33
  -9   7  -2    8.55    0.34
  -9   7  -2    9.04    0.33
  -9   7  -2    9.03    0.34
  -9   7  -2    8.94    0.31
   9  -7   1   42.57    1.61
   9  -7   1   42.57    1.75
  -9   7  -1   42.99    1.34
  -9   7  -1   42.75    1.38
  -9   7  -1   43.67    1.37
  -9   7  -1   42.30    1.39
  -9   7  -1   41.83    1.36
   9  -7   0   18.92    0.91
   9  -7   0   18.68    1.01
  -9   7   0   19.02    0.64
  -9   7   0   17.81    0.62
  -9   7   0   18.70    0.64
  -9   7   0   18.57    0.63
  -9   7   0   18.35    0.66
  -9   7   0   19.13    0.62
   9  -7  -1   44.71    1.70
   9  -7  -1   42.32    1.46
  -9   7   1   41.57    1.36
  -9   7   1   42.78    1.34
  -9   7   1   42.06    1.35
  -9   7   1   42.15    1.38
  -9   7   1   41.05    1.35
  -9   7   1   42.82    1.36
   9  -7  -2    9.18    0.42
   9  -7  -2    9.10    0.35
   9  -7  -2    8.93    0.57
  -9   7   2    8.83    0.35
  -9   7   2    9.02    0.33
  -9   7   2    9.51    0.33
  -9   7   2    8.78    0.33
  -9   7   2    9.25    0.32
   9  -7  -3   14.33    0.50
   9  -7  -3   14.65    0.49
  -9   7   3   14.75    0.49
  -9   7   3   14.66    0.52
  -9   7   3   15.17    0.48
   9  -7  -4    3.21    0.13
   9  -7  -4    3.27    0.13
  -9   7   4    3.25    0.14
  -8   7  -5    0.48    0.03
  -8   7  -5    0.42    0.03
  -8   7  -4    2.79    0.12
  -8   7  -4    2.93    0.13
  -8   7  -4    3.04    0.14
  -8   7  -4    2.91    0.12
  -8   7  -4    2.85    0.12
   8  -7   3    2.22    0.25
  -8   7  -3    2.37    0.13
  -8   7  -3    2.27    0.11
  -8   7  -3    2.40    0.13
  -8   7  -3    2.31    0.11
  -8   7  -3    2.37    0.13
   8  -7   2    9.85    0.60
  -8   7  -2   10.08    0.37
  -8   7  -2    9.51    0.34
  -8   7  -2    9.99    0.37
  -8   7  -2   10.36    0.38
  -8   7  -2   10.10    0.35
  -8   7  -2    9.95    0.39
   8  -7   1    5.26    0.44
  -8   7  -1    5.22    0.20
  -8   7  -1    4.92    0.22
  -8   7  -1    4.81    0.21
  -8   7  -1    5.00    0.23
  -8   7  -1    5.19    0.24
   8  -7   0    9.61    0.56
   8  -7   0   10.02    0.67
   8  -7  -1    5.69    0.52
   8  -7  -1    5.51    0.43
   8  -7  -1    5.05    0.34
   8  -7  -1    5.11    0.29
  -8   7   1    5.45    0.24
  -8   7   1    5.77    0.23
  -8   7   1    5.42    0.25
  -8   7   1    5.56    0.21
  -8   7   1    5.45    0.22
  -8   7   1    5.18    0.23
   8  -7  -2    9.94    0.53
   8  -7  -2   10.02    0.63
   8  -7  -2   10.30    0.46
   8  -7  -2    9.87    0.38
  -8   7   2    9.96    0.39
  -8   7   2   10.21    0.35
  -8   7   2   10.12    0.37
  -8   7   2    9.77    0.37
  -8   7   2   10.21    0.36
   8  -7  -3    2.12    0.16
   8  -7  -3    2.10    0.12
   8  -7  -3    2.02    0.11
  -8   7   3    2.16    0.10
  -8   7   3    2.23    0.12
  -8   7   3    2.07    0.11
  -8   7   3    2.36    0.13
   8  -7  -4    2.70    0.12
   8  -7  -4    2.82    0.13
  -8   7   4    2.77    0.11
  -8   7   4    2.58    0.12
  -8   7   4    2.65    0.13
   7  -7   5    4.14    0.30
  -7   7  -5    4.50    0.17
  -7   7  -5    4.64    0.17
  -7   7  -5    4.29    0.17
  -7   7  -5    4.41    0.16
  -7   7  -5    4.61    0.16
   7  -7   4    5.11    0.36
   7  -7   4    5.43    0.42
  -7   7  -4    5.57    0.22
  -7   7  -4    5.64    0.23
  -7   7  -4    5.50    0.22
  -7   7  -4    5.65    0.21
  -7   7  -4    5.76    0.21
   7  -7   3    0.87    0.17
  -7   7  -3    1.08    0.08
  -7   7  -3    0.96    0.08
  -7   7  -3    0.89    0.08
  -7   7  -3    0.93    0.06
  -7   7  -3    0.88    0.06
  -7   7  -3    0.81    0.07
   7  -7   2    6.16    0.49
   7  -7   2    6.56    0.46
  -7   7  -2    5.08    0.42
  -7   7  -2    6.01    0.45
   7  -7   1   27.17    1.20
  -7   7  -1   28.96    1.21
   7  -7   0    1.49    0.19
   7  -7   0    1.96    0.26
  -7   7   0    1.51    0.21
   7  -7  -1   28.87    1.36
   7  -7  -1   29.31    1.11
   7  -7  -1   28.44    1.23
  -7   7   1   27.99    1.20
   7  -7  -2    6.15    0.39
   7  -7  -2    6.12    0.47
   7  -7  -3    0.86    0.17
   7  -7  -3    0.94    0.11
   7  -7  -3    0.96    0.08
   7  -7  -3    1.10    0.07
  -7   7   3    0.92    0.07
  -7   7   3    0.94    0.09
  -7   7   3    0.91    0.07
  -7   7   3    1.00    0.06
   7  -7  -4    5.57    0.21
   7  -7  -4    5.76    0.23
  -7   7   4    5.53    0.24
  -7   7   4    5.56    0.21
  -7   7   4    5.25    0.22
   7  -7  -5    4.17    0.16
   7  -7  -5    4.12    0.17
  -7   7   5    4.29    0.17
  -7   7   5    4.38    0.17
   6  -7   5    0.40    0.11
  -6   7  -5    0.44    0.05
  -6   7  -5    0.38    0.05
  -6   7  -5    0.45    0.05
  -6   7  -5    0.48    0.04
  -6   7  -5    0.39    0.05
  -6   7  -5    0.44    0.04
   6  -7   4    6.18    0.42
  -6   7  -4    6.02    0.24
  -6   7  -4    6.24    0.25
  -6   7  -4    6.40    0.24
  -6   7  -4    6.14    0.26
  -6   7  -4    6.22    0.24
  -6   7  -4    6.14    0.25
   6  -7   3    0.08    0.07
   6  -7   3    0.21    0.15
  -6   7  -3    0.03    0.06
  -6   7  -3    0.07    0.06
   6  -7   2   37.55    1.55
   6  -7   2   38.07    1.50
  -6   7  -2   36.07    1.47
  -6   7  -2   36.40    1.38
   6  -7   1   59.29    2.13
  -6   7  -1   57.54    2.02
  -6   7  -1   59.81    2.13
   6  -7   0    7.63    0.51
  -6   7   0    7.54    0.46
   6  -7  -1   56.33    1.97
   6  -7  -1   58.26    2.23
  -6   7   1   58.37    2.07
   6  -7  -2   34.97    1.28
   6  -7  -2   32.79    1.39
   6  -7  -3    0.12    0.08
   6  -7  -4    6.06    0.25
   6  -7  -4    5.40    0.37
   6  -7  -4    5.76    0.23
  -6   7   4    5.99    0.24
  -6   7   4    5.94    0.22
  -6   7   4    5.75    0.25
   6  -7  -5    0.45    0.04
   6  -7  -5    0.45    0.05
  -6   7   5    0.36    0.05
  -6   7   5    0.45    0.05
   5  -7   6    3.45    0.12
   5  -7   6    3.70    0.17
  -5   7  -6    3.29    0.12
  -5   7  -6    3.15    0.12
  -5   7  -6    3.31    0.12
  -5   7  -6    3.34    0.13
  -5   7  -6    3.49    0.13
  -5   7  -6    3.35    0.13
   5  -7   5   14.59    0.70
  -5   7  -5   14.07    0.48
  -5   7  -5   14.12    0.47
  -5   7  -5   14.28    0.47
  -5   7  -5   13.76    0.49
  -5   7  -5   14.49    0.50
  -5   7  -5   14.52    0.49
  -5   7  -5   13.33    0.47
   5  -7   4   28.40    1.26
   5  -7   4   26.87    1.11
  -5   7  -4   25.93    0.85
  -5   7  -4   26.31    0.88
  -5   7  -4   26.06    0.85
  -5   7  -4   25.32    0.86
  -5   7  -4   25.04    0.87
  -5   7  -4   25.97    1.06
  -5   7  -4   26.10    0.87
   5  -7   3   28.96    1.30
   5  -7   3   30.99    1.28
  -5   7  -3   27.45    1.13
  -5   7  -3   28.32    1.22
   5  -7   2   21.34    0.99
   5  -7   2   21.15    0.96
  -5   7  -2   21.27    0.93
  -5   7  -2   19.90    0.85
   5  -7   1    8.93    0.50
  -5   7  -1    8.57    0.44
  -5   7  -1    9.08    0.49
   5  -7   0   23.10    0.99
  -5   7   0   23.11    0.93
  -5   7   0   21.89    0.86
   5  -7  -1    8.43    0.41
   5  -7  -1    7.65    0.53
   5  -7  -1    8.02    0.53
  -5   7   1    8.76    0.46
   5  -7  -2   19.67    0.81
   5  -7  -3   28.71    1.13
   5  -7  -4   23.01    0.78
   5  -7  -4   23.59    0.99
   5  -7  -4   24.26    0.81
  -5   7   4   23.90    0.77
  -5   7   4   23.88    0.80
  -5   7   4   25.70    0.82
   5  -7  -5   14.02    0.48
   5  -7  -5   12.89    0.45
  -5   7   5   13.83    0.48
  -5   7   5   13.43    0.47
   5  -7  -6    3.33    0.14
  -5   7   6    3.73    0.14
   4  -7   6    0.21    0.03
   4  -7   6    0.26    0.06
  -4   7  -6    0.22    0.03
  -4   7  -6    0.25    0.03
  -4   7  -6    0.26    0.04
  -4   7  -6    0.21    0.03
  -4   7  -6    0.23    0.03
  -4   7  -6    0.25    0.03
   4  -7   5   14.82    0.73
   4  -7   5   14.04    0.57
  -4   7  -5   13.71    0.48
  -4   7  -5   14.40    0.50
  -4   7  -5   14.33    0.50
  -4   7  -5   13.92    0.48
  -4   7  -5   14.13    0.50
  -4   7  -5   14.62    0.49
  -4   7  -5   14.31    0.48
   4  -7   4   22.98    1.12
   4  -7   4   21.50    0.97
  -4   7  -4   21.73    0.93
   4  -7   3   35.90    1.44
   4  -7   3   34.93    1.47
  -4   7  -3   33.69    1.28
  -4   7  -3   34.02    1.30
   4  -7   2    6.31    0.43
   4  -7   2    6.01    0.39
  -4   7  -2    4.85    0.33
  -4   7  -2    6.00    0.38
  -4   7  -2    5.70    0.34
  -4   7  -1   38.86    1.33
  -4   7  -1   36.45    1.38
   4  -7   0   74.06    2.91
  -4   7   0   76.51    2.49
  -4   7   0   73.70    2.44
   4  -7  -1   32.44    1.15
   4  -7  -1   32.98    1.33
   4  -7  -1   30.52    1.58
  -4   7   1   32.94    1.19
  -4   7   1   34.67    1.17
   4  -7  -2    5.44    0.32
  -4   7   2    5.65    0.32
   4  -7  -3   34.50    1.29
   4  -7  -4   21.10    0.89
   4  -7  -5   13.17    0.45
   4  -7  -5   13.31    0.48
  -4   7   5   14.37    0.48
  -4   7   5   13.21    0.48
   4  -7  -6    0.23    0.03
  -4   7   6    0.24    0.04
   3  -7   6    3.82    0.20
   3  -7   6    3.79    0.15
  -3   7  -6    3.79    0.15
  -3   7  -6    3.49    0.15
  -3   7  -6    3.71    0.15
  -3   7  -6    3.52    0.14
  -3   7  -6    3.60    0.15
  -3   7  -6    3.68    0.14
  -3   7  -6    3.33    0.13
   3  -7   5   14.88    0.88
   3  -7   5   16.22    0.78
   3  -7   5   14.84    0.61
  -3   7  -5   15.57    0.53
  -3   7  -5   15.33    0.54
  -3   7  -5   15.09    0.51
  -3   7  -5   15.05    0.73
  -3   7  -5   15.05    0.54
  -3   7  -5   15.65    0.53
  -3   7  -5   15.84    0.52
  -3   7  -5   15.77    0.54
   3  -7   4    6.41    0.44
   3  -7   4    6.49    0.52
   3  -7   4    6.78    0.53
  -3   7  -4    6.50    0.40
  -3   7  -4    6.56    0.41
   3  -7   3   51.07    1.94
   3  -7   3   51.78    1.93
  -3   7  -3   51.33    1.78
  -3   7  -3   47.95    1.76
   3  -7   2   52.12    1.83
  -3   7  -2   51.01    1.70
  -3   7  -2   43.97    1.66
  -3   7  -2   51.06    1.77
   3  -7   1   46.56    1.96
   3  -7   1   49.37    1.72
  -3   7  -1   49.61    1.65
  -3   7  -1   50.40    1.69
   3  -7   0   19.26    1.03
   3  -7   0   18.42    0.77
  -3   7   0   18.60    0.72
  -3   7   0   18.21    0.70
   3  -7  -1   48.23    1.61
   3  -7  -1   48.40    2.05
   3  -7  -1   48.39    1.78
  -3   7   1   48.32    1.62
   3  -7  -2   45.54    2.09
   3  -7  -2   49.54    1.85
   3  -7  -2   47.11    1.62
  -3   7   2   47.17    1.63
   3  -7  -3   47.29    1.62
  -3   7   3   43.97    1.60
   3  -7  -4    6.57    0.40
   3  -7  -5   14.27    0.51
   3  -7  -5   15.19    0.49
   3  -7  -5   14.56    0.52
   3  -7  -5   14.73    0.52
  -3   7   5   14.07    0.51
  -3   7   5   14.93    0.52
   3  -7  -6    3.41    0.15
   3  -7  -6    3.42    0.15
   3  -7  -6    3.20    0.13
  -3   7   6    3.54    0.15
  -3   7   6    3.23    0.14
   2  -7   6    9.16    0.32
   2  -7   6    9.03    0.32
   2  -7   6    9.38    0.37
  -2   7  -6    8.97    0.32
  -2   7  -6    8.50    0.32
  -2   7  -6    9.27    0.33
  -2   7  -6    9.81    0.32
  -2   7  -6    8.85    0.32
  -2   7  -6    9.30    0.32
   2  -7   5   14.65    0.73
   2  -7   5   13.62    0.56
   2  -7   5   13.64    0.47
   2  -7   5   12.64    0.81
  -2   7  -5   13.28    0.49
  -2   7  -5   12.90    0.47
  -2   7  -5   13.51    0.49
  -2   7  -5   13.99    0.48
  -2   7  -5   13.05    0.48
  -2   7  -5   14.44    0.49
  -2   7  -5   13.58    0.66
  -2   7  -5   14.36    0.47
   2  -7   4   11.40    0.73
   2  -7   4   11.53    0.63
   2  -7   4   13.30    0.75
  -2   7  -4   11.14    0.57
  -2   7  -4   11.97    0.59
   2  -7   3   55.95    2.02
   2  -7   3   54.23    2.01
  -2   7  -3   51.11    1.83
  -2   7  -3   52.46    1.84
   2  -7   2    1.05    0.15
  -2   7  -2    1.19    0.14
  -2   7  -2    1.05    0.12
  -2   7  -2    1.02    0.11
   2  -7   1  185.51    5.86
   2  -7   1  184.34    6.22
  -2   7  -1  189.88    5.90
  -2   7  -1  184.47    6.04
   2  -7   0   32.58    1.18
   2  -7   0   34.11    1.44
  -2   7   0   31.19    1.11
  -2   7   0   31.72    1.11
   2  -7  -1  184.85    6.15
   2  -7  -1  179.06    5.70
   2  -7  -1  185.77    5.87
  -2   7   1  183.82    5.77
   2  -7  -2    0.89    0.16
   2  -7  -2    0.91    0.11
   2  -7  -2    0.77    0.19
  -2   7   2    0.78    0.10
   2  -7  -3   49.70    1.72
  -2   7   3   49.02    1.72
   2  -7  -4   11.05    0.54
  -2   7   4   10.49    0.55
   2  -7  -5   14.58    0.50
   2  -7  -5   14.25    0.50
   2  -7  -5   13.63    0.47
   2  -7  -5   13.52    0.50
  -2   7   5   14.11    0.50
  -2   7   5   13.45    0.49
   2  -7  -6    9.42    0.33
   2  -7  -6    8.74    0.31
   2  -7  -6    9.22    0.33
  -2   7   6    9.09    0.33
  -2   7   6    8.81    0.32
   1  -7   6    0.27    0.04
   1  -7   6    0.24    0.04
  -1   7  -6    0.32    0.04
  -1   7  -6    0.32    0.05
  -1   7  -6    0.32    0.04
  -1   7  -6    0.43    0.05
  -1   7  -6    0.30    0.04
   1  -7   5    0.33    0.08
   1  -7   5    0.32    0.13
   1  -7   5    0.47    0.06
  -1   7  -5    0.34    0.10
  -1   7  -5    0.45    0.06
  -1   7  -5    0.36    0.05
  -1   7  -5    0.36    0.05
  -1   7  -5    0.44    0.05
  -1   7  -5    0.41    0.06
  -1   7  -5    0.46    0.06
   1  -7   4   10.86    0.66
   1  -7   4    9.76    0.66
   1  -7   4    9.32    0.55
  -1   7  -4   10.88    0.54
   1  -7   3   44.68    1.68
   1  -7   3   43.56    1.69
  -1   7  -3   43.29    1.52
  -1   7  -3   41.91    1.50
   1  -7   2    1.52    0.18
  -1   7  -2    1.58    0.14
  -1   7  -2    1.52    0.13
   1  -7   1  165.75    5.45
   1  -7   1  173.34    5.73
  -1   7  -1  171.45    5.52
  -1   7  -1  173.15    5.59
   1  -7   0   10.13    0.62
   1  -7   0    9.95    0.45
   1  -7   0    8.96    0.41
  -1   7   0    9.07    0.38
  -1   7   0    9.45    0.39
   1  -7  -1  177.07    5.73
   1  -7  -1  176.14    5.97
  -1   7   1  184.93    5.77
   1  -7  -2    1.52    0.21
   1  -7  -2    1.62    0.14
   1  -7  -2    1.52    0.26
  -1   7   2    1.52    0.14
   1  -7  -3   43.03    1.47
  -1   7   3   42.16    1.48
  -1   7   3   38.85    1.61
   1  -7  -4    9.55    0.49
  -1   7   4    8.68    0.53
  -1   7   4    9.63    0.51
   1  -7  -5    0.47    0.07
   1  -7  -5    0.44    0.06
   1  -7  -5    0.53    0.06
   1  -7  -5    0.56    0.06
  -1   7   5    0.51    0.10
  -1   7   5    0.32    0.06
   1  -7  -6    0.28    0.04
   1  -7  -6    0.30    0.04
   1  -7  -6    0.36    0.05
   1  -7  -6    0.33    0.04
  -1   7   6    0.28    0.04
  -1   7   6    0.26    0.04
   0  -7   6    0.04    0.02
   0  -7   6    0.06    0.02
   0   7  -6    0.03    0.02
   0   7  -6    0.06    0.02
   0   7  -6    0.02    0.02
   0   7  -6    0.02    0.02
   0  -7   5   13.84    0.47
   0  -7   5   13.52    0.55
   0   7  -5   13.22    0.47
   0   7  -5   13.43    0.49
   0   7  -5   13.06    0.48
   0   7  -5   12.92    0.64
   0   7  -5   14.05    0.46
   0  -7   4    0.05    0.08
   0  -7   4    0.05    0.07
   0   7  -4    0.06    0.05
   0  -7   3  145.92    4.81
   0   7  -3  146.12    4.64
   0  -7   1   14.53    0.59
   0  -7   1   14.20    0.73
   0   7  -1   13.68    0.52
   0  -7  -1   15.68    0.86
   0  -7  -1   15.10    0.70
   0   7   1   15.54    0.59
   0  -7  -2    0.01    0.05
   0  -7  -2    0.01    0.03
   0  -7  -2    0.02    0.03
   0  -7  -2    0.02    0.05
   0   7   2    0.00    0.02
   0  -7  -3  140.22    4.57
   0  -7  -3  139.38    4.59
   0  -7  -3  135.08    4.85
   0   7   3  147.85    4.62
   0   7   3  158.51    4.91
   0   7   4    0.02    0.06
   0   7   4    0.03    0.08
   0   7   4    0.02    0.04
   0  -7  -5   13.25    0.48
   0  -7  -5   12.79    0.45
   0  -7  -5   13.87    0.48
   0  -7  -5   13.02    0.47
   0  -7  -5   12.78    0.46
   0  -7  -5   13.82    0.45
   0   7   5   13.30    0.47
   0   7   5   12.98    0.55
   0   7   5   12.94    0.68
   0  -7  -6    0.06    0.02
   0  -7  -6    0.04    0.02
   0  -7  -6    0.02    0.02
   0  -7  -6    0.01    0.02
   0  -7  -6    0.01    0.02
   0  -7  -6    0.03    0.02
   0   7   6    0.02    0.02
   0   7   6    0.02    0.04
   0   7   6    0.02    0.02
  -1  -7   6    0.36    0.04
  -1  -7   6    0.26    0.04
   1   7  -6    0.29    0.04
   1   7  -6    0.31    0.04
   1   7  -6    0.37    0.04
   1   7  -6    0.43    0.05
  -1  -7   5    0.51    0.06
  -1  -7   5    0.57    0.06
   1   7  -5    0.50    0.06
   1   7  -5    0.53    0.06
   1   7  -5    0.38    0.06
   1   7  -5    0.42    0.05
  -1  -7   4    9.69    0.64
   1   7  -4   10.78    0.53
  -1  -7   3   41.63    1.64
   1   7  -3   44.32    1.50
  -1  -7   2    1.67    0.18
   1   7  -2    1.57    0.13
  -1  -7   1  166.72    5.45
  -1  -7   1  154.53    5.03
  -1  -7   1  162.98    5.04
   1   7  -1  155.60    5.03
  -1  -7   0    9.31    0.46
  -1  -7   0    9.97    0.62
   1   7   0    9.32    0.37
  -1  -7  -1  168.53    5.70
  -1  -7  -1  178.61    5.49
   1   7   1  164.31    5.50
  -1  -7  -2    1.51    0.26
  -1  -7  -2    1.59    0.14
  -1  -7  -2    1.53    0.21
  -1  -7  -2    1.55    0.14
   1   7   2    1.63    0.15
  -1  -7  -3   42.17    1.48
  -1  -7  -3   40.67    1.47
  -1  -7  -3   38.44    1.69
   1   7   3   43.47    1.71
   1   7   3   45.61    1.52
  -1  -7  -4   10.38    0.52
   1   7   4   10.03    0.66
   1   7   4    9.90    0.59
  -1  -7  -5    0.39    0.05
  -1  -7  -5    0.34    0.05
  -1  -7  -5    0.55    0.06
  -1  -7  -5    0.28    0.05
  -1  -7  -5    0.38    0.06
  -1  -7  -5    0.37    0.06
  -1  -7  -5    0.37    0.05
  -1  -7  -5    0.41    0.06
   1   7   5    0.29    0.08
   1   7   5    0.44    0.06
   1   7   5    0.34    0.14
   1   7   5    0.47    0.14
  -1  -7  -6    0.28    0.04
  -1  -7  -6    0.22    0.04
  -1  -7  -6    0.28    0.04
  -1  -7  -6    0.30    0.05
  -1  -7  -6    0.27    0.04
  -1  -7  -6    0.38    0.04
   1   7   6    0.27    0.04
   1   7   6    0.31    0.07
   1   7   6    0.26    0.04
   1   7   6    0.30    0.10
  -2  -7   6    9.17    0.33
   2   7  -6    9.26    0.33
   2   7  -6    9.28    0.32
  -2  -7   5   12.96    0.49
  -2  -7   5   13.63    0.49
  -2  -7   5   14.60    0.49
   2   7  -5   13.53    0.47
   2   7  -5   14.81    0.50
   2   7  -5   13.93    0.47
   2   7  -5   13.95    0.51
  -2  -7   4   11.85    0.71
  -2  -7   3   51.58    1.90
   2   7  -3   48.88    1.71
  -2  -7   2    1.04    0.15
   2   7  -2    0.93    0.10
  -2  -7   1  172.55    5.31
  -2  -7   1  178.16    5.79
  -2  -7   1  162.52    5.35
   2   7  -1  158.86    5.32
   2   7  -1  163.42    5.29
  -2  -7   0   31.99    1.22
  -2  -7   0   32.37    1.44
  -2  -7  -1  178.95    5.71
  -2  -7  -1  167.33    5.52
  -2  -7  -1  177.25    5.71
  -2  -7  -1  190.49    6.01
   2   7   1  172.96    5.59
   2   7   1  178.93    5.63
  -2  -7  -2    1.16    0.12
  -2  -7  -2    1.06    0.12
  -2  -7  -2    1.36    0.25
  -2  -7  -3   48.49    1.79
  -2  -7  -3   49.22    1.80
   2   7   3   52.74    1.83
   2   7   3   58.78    2.10
  -2  -7  -4   11.26    0.57
   2   7   4   10.94    0.63
   2   7   4   11.84    0.74
   2   7   4   11.52    0.59
  -2  -7  -5   13.33    0.48
  -2  -7  -5   13.13    0.47
  -2  -7  -5   13.55    0.47
  -2  -7  -5   13.25    0.46
  -2  -7  -5   13.39    0.45
  -2  -7  -5   12.82    0.47
  -2  -7  -5   13.38    0.46
  -2  -7  -5   12.91    0.64
   2   7   5   13.05    0.56
   2   7   5   13.68    0.83
   2   7   5   14.18    0.72
  -2  -7  -6    9.42    0.33
  -2  -7  -6    8.88    0.32
  -2  -7  -6    8.74    0.31
  -2  -7  -6    9.71    0.34
  -2  -7  -6    9.88    0.32
  -2  -7  -6    9.19    0.32
   2   7   6    8.81    0.48
   2   7   6    9.30    0.39
  -3  -7   6    3.66    0.15
  -3  -7   6    3.45    0.15
   3   7  -6    3.59    0.14
   3   7  -6    3.59    0.16
  -3  -7   5   15.08    0.54
  -3  -7   5   15.29    0.53
   3   7  -5   16.37    0.54
   3   7  -5   15.50    0.52
   3   7  -5   15.34    0.55
  -3  -7   4    5.92    0.46
  -3  -7   3   46.51    1.79
  -3  -7   2   47.16    1.67
   3   7  -2   43.35    1.52
  -3  -7   1   45.40    1.52
  -3  -7   1   46.86    1.67
  -3  -7   1   45.86    1.58
  -3  -7   1   46.09    1.91
   3   7  -1   46.62    1.66
   3   7  -1   42.87    1.50
  -3  -7   0   18.07    0.80
  -3  -7   0   17.91    0.67
  -3  -7   0   18.09    1.00
  -3  -7   0   16.61    0.65
   3   7   0   16.97    0.65
  -3  -7  -1   49.05    2.03
  -3  -7  -1   49.28    1.78
  -3  -7  -1   44.23    1.58
  -3  -7  -1   47.62    1.59
   3   7   1   45.54    1.58
  -3  -7  -2   45.00    1.55
  -3  -7  -2   46.47    1.56
  -3  -7  -2   44.59    1.78
  -3  -7  -2   43.32    1.96
   3   7   2   45.16    1.54
  -3  -7  -3   48.11    1.70
  -3  -7  -3   45.57    1.68
   3   7   3   48.35    1.70
   3   7   3   49.99    1.83
  -3  -7  -4    6.58    0.40
   3   7   4    5.88    0.52
   3   7   4    6.61    0.42
   3   7   4    5.98    0.43
  -3  -7  -5   14.86    0.51
  -3  -7  -5   14.39    0.52
  -3  -7  -5   15.08    0.53
  -3  -7  -5   14.97    0.52
  -3  -7  -5   15.07    0.52
  -3  -7  -5   15.05    0.51
  -3  -7  -5   15.09    0.52
   3   7   5   16.07    0.77
   3   7   5   14.97    0.87
  -3  -7  -6    3.67    0.16
  -3  -7  -6    3.78    0.15
  -3  -7  -6    3.72    0.14
  -3  -7  -6    3.60    0.15
  -3  -7  -6    3.63    0.15
  -3  -7  -6    3.67    0.15
   3   7   6    3.42    0.27
   3   7   6    3.83    0.20
  -4  -7   6    0.23    0.03
  -4  -7   6    0.24    0.04
   4   7  -6    0.23    0.04
   4   7  -6    0.24    0.03
  -4  -7   5   14.41    0.50
  -4  -7   5   14.00    0.49
   4   7  -5   14.39    0.51
   4   7  -5   13.77    0.47
  -4  -7   3   30.97    1.31
  -4  -7   2    5.28    0.37
   4   7  -2    5.00    0.47
  -4  -7   1   31.75    1.19
  -4  -7   1   32.77    1.32
  -4  -7   1   32.93    1.15
  -4  -7   1   32.41    1.55
   4   7  -1   32.68    1.30
  -4  -7   0   65.38    2.22
  -4  -7   0   67.95    2.72
  -4  -7   0   71.92    2.25
  -4  -7   0   68.58    2.44
   4   7   0   68.99    2.43
   4   7   0   68.05    2.22
  -4  -7  -1   33.57    1.64
  -4  -7  -1   34.38    1.20
  -4  -7  -1   34.24    1.39
  -4  -7  -1   32.48    1.18
   4   7   1   32.22    1.17
  -4  -7  -2    5.36    0.32
  -4  -7  -2    5.51    0.32
  -4  -7  -2    4.81    0.44
  -4  -7  -3   30.00    1.21
  -4  -7  -3   32.92    1.23
   4   7   3   31.89    1.21
   4   7   3   33.37    1.30
  -4  -7  -4   21.58    0.96
   4   7   4   24.81    1.17
  -4  -7  -5   14.25    0.47
  -4  -7  -5   13.73    0.46
  -4  -7  -5   13.82    0.49
  -4  -7  -5   13.76    0.48
  -4  -7  -5   13.98    0.48
  -4  -7  -5   13.61    0.48
   4   7   5   13.12    0.79
   4   7   5   14.27    0.71
  -4  -7  -6    0.25    0.03
  -4  -7  -6    0.25    0.03
  -4  -7  -6    0.28    0.03
  -4  -7  -6    0.26    0.03
  -4  -7  -6    0.18    0.03
  -4  -7  -6    0.27    0.03
   4   7   6    0.27    0.09
   4   7   6    0.29    0.07
  -5  -7   6    3.63    0.14
  -5  -7   6    3.11    0.12
   5   7  -6    3.45    0.14
  -5  -7   5   14.06    0.49
  -5  -7   5   13.40    0.48
   5   7  -5   14.77    0.50
  -5  -7   4   25.87    0.86
  -5  -7   4   25.61    0.84
  -5  -7   4   25.05    0.85
   5   7  -4   26.86    0.87
   5   7  -4   24.16    0.87
  -5  -7   3   24.90    1.12
  -5  -7   2   18.35    0.84
  -5  -7   2   18.53    0.74
   5   7  -2   17.43    1.00
  -5  -7   1    8.65    0.42
   5   7  -1    8.64    0.58
   5   7  -1    7.66    0.53
  -5  -7   0   20.92    1.01
  -5  -7   0   21.38    0.83
   5   7   0   21.33    1.01
  -5  -7  -1    8.98    0.43
  -5  -7  -1    7.88    0.40
   5   7   1    7.76    0.39
  -5  -7  -2   20.51    0.82
  -5  -7  -2   19.74    0.82
   5   7   2   19.60    0.81
  -5  -7  -3   26.75    1.07
  -5  -7  -4   25.06    0.82
  -5  -7  -4   24.86    0.83
  -5  -7  -4   25.02    0.83
  -5  -7  -4   23.85    0.82
  -5  -7  -4   25.62    1.04
  -5  -7  -4   24.68    0.84
   5   7   4   26.82    1.20
  -5  -7  -5   14.31    0.46
  -5  -7  -5   13.76    0.47
  -5  -7  -5   13.12    0.47
  -5  -7  -5   13.87    0.46
  -5  -7  -5   13.80    0.47
   5   7   5   12.71    0.72
   5   7   5   13.26    0.66
  -5  -7  -6    3.31    0.12
  -5  -7  -6    3.42    0.13
  -5  -7  -6    3.24    0.13
  -5  -7  -6    3.02    0.13
   5   7   6    3.30    0.16
   5   7   6    3.12    0.12
  -6  -7   5    0.46    0.05
   6   7  -5    0.49    0.06
  -6  -7   4    6.21    0.25
  -6  -7   4    6.17    0.25
  -6  -7   4    6.10    0.25
  -6  -7   4    6.26    0.24
  -6  -7   4    6.57    0.26
   6   7  -4    5.88    0.27
   6   7  -4    5.86    0.27
  -6  -7   3    0.10    0.08
  -6  -7   2   31.28    1.31
  -6  -7   2   34.25    1.23
   6   7  -2   33.65    1.21
   6   7  -2   27.14    1.40
   6   7  -2   36.21    1.60
  -6  -7   1   57.89    2.00
   6   7  -1   58.24    2.27
  -6  -7   0    7.24    0.41
   6   7   0    7.91    0.51
  -6  -7  -1   56.75    1.97
  -6  -7  -2   32.50    1.24
  -6  -7  -2   33.25    1.26
   6   7   2   33.99    1.25
  -6  -7  -3    0.08    0.06
   6   7   3    0.10    0.06
  -6  -7  -4    4.98    0.38
  -6  -7  -4    5.84    0.24
  -6  -7  -4    5.89    0.23
  -6  -7  -4    5.80    0.23
  -6  -7  -4    6.01    0.25
   6   7   4    6.28    0.54
   6   7   4    6.23    0.46
  -6  -7  -5    0.42    0.05
  -6  -7  -5    0.39    0.04
  -6  -7  -5    0.42    0.04
  -6  -7  -5    0.42    0.05
  -6  -7  -5    0.40    0.04
  -7  -7   5    4.59    0.18
   7   7  -5    4.55    0.19
  -7  -7   4    5.69    0.24
  -7  -7   4    5.72    0.23
  -7  -7   4    5.52    0.23
   7   7  -4    6.12    0.25
   7   7  -4    5.59    0.25
  -7  -7   3    0.85    0.07
  -7  -7   3    0.78    0.08
  -7  -7   3    0.84    0.08
  -7  -7   3    0.88    0.08
  -7  -7   3    0.91    0.08
   7   7  -3    0.85    0.08
   7   7  -3    0.95    0.15
  -7  -7   2    5.76    0.37
   7   7  -2    6.43    0.55
   7   7  -2    6.66    0.60
   7   7  -2    5.94    0.37
  -7  -7   1   28.56    1.15
   7   7  -1   28.77    1.41
   7   7  -1   31.86    1.40
  -7  -7   0    1.76    0.19
   7   7   0    1.83    0.25
  -7  -7  -1   28.07    1.11
  -7  -7  -2    5.87    0.37
  -7  -7  -3    0.85    0.08
  -7  -7  -3    0.79    0.06
  -7  -7  -4    5.20    0.20
  -7  -7  -4    4.37    0.23
  -7  -7  -4    4.23    0.22
  -7  -7  -4    5.31    0.19
  -7  -7  -5    4.26    0.16
  -7  -7  -5    4.18    0.16
  -7  -7  -5    4.34    0.16
  -8  -7   5    0.47    0.04
   8   7  -5    0.47    0.04
  -8  -7   4    2.73    0.13
  -8  -7   4    2.66    0.13
  -8  -7   4    2.84    0.13
   8   7  -4    2.76    0.14
   8   7  -4    2.79    0.14
  -8  -7   3    2.36    0.13
  -8  -7   3    2.23    0.12
  -8  -7   3    2.18    0.13
  -8  -7   3    2.08    0.12
  -8  -7   3    2.20    0.13
   8   7  -3    2.15    0.19
   8   7  -3    2.53    0.14
   8   7  -3    2.25    0.14
  -8  -7   2    9.64    0.37
  -8  -7   2    9.90    0.38
  -8  -7   2    9.76    0.37
  -8  -7   2    9.75    0.37
  -8  -7   2    9.97    0.37
  -8  -7   2    9.59    0.34
  -8  -7   2    9.63    0.51
   8   7  -2    9.88    0.49
   8   7  -2    9.87    0.69
   8   7  -2    9.85    0.51
  -8  -7   1    5.44    0.25
  -8  -7   1    5.56    0.37
  -8  -7   1    5.32    0.23
  -8  -7   1    5.38    0.22
  -8  -7   1    5.17    0.23
  -8  -7   1    5.59    0.24
  -8  -7   1    5.29    0.23
   8   7  -1    6.20    0.53
   8   7  -1    5.85    0.54
   8   7  -1    5.19    0.35
  -8  -7   0   10.14    0.54
   8   7   0   10.12    0.67
  -8  -7  -1    4.87    0.34
  -8  -7  -1    5.01    0.22
  -8  -7  -1    4.66    0.20
  -8  -7  -1    4.50    0.21
  -8  -7  -1    4.60    0.19
  -8  -7  -2    9.00    0.33
  -9  -7   4    3.21    0.13
  -9  -7   4    3.08    0.13
  -9  -7   4    3.19    0.13
   9   7  -4    3.22    0.14
   9   7  -4    3.18    0.14
  -9  -7   3   13.75    0.47
  -9  -7   3   13.53    0.48
  -9  -7   3   14.57    0.48
  -9  -7   3   13.48    0.48
  -9  -7   3   14.27    0.48
  -9  -7   3   14.72    0.49
   9   7  -3   13.76    0.49
   9   7  -3   13.55    0.56
   9   7  -3   14.53    0.51
  -9  -7   2    9.00    0.32
  -9  -7   2    9.21    0.34
  -9  -7   2    8.89    0.34
  -9  -7   2    9.25    0.34
  -9  -7   2    9.02    0.34
   9   7  -2    9.08    0.45
  -9  -7   1   42.95    1.32
  -9  -7   1   41.91    1.54
  -9  -7   1   40.71    1.35
  -9  -7   1   42.33    1.34
  -9  -7   1   40.59    1.33
  -9  -7   1   41.75    1.33
  -9  -7   1   40.40    1.33
   9   7  -1   39.29    1.52
   9   7  -1   44.34    1.87
   9   7  -1   41.15    1.77
  -9  -7   0   17.90    0.63
  -9  -7   0   17.70    0.63
  -9  -7   0   17.48    0.62
  -9  -7   0   18.01    0.60
   9   7   0   18.96    0.81
   9   7   0   18.83    0.99
  -9  -7  -1   38.55    1.47
  -9  -7  -1   38.95    1.26
  -9  -7  -1   39.77    1.28
  -9  -7  -1   39.55    1.27
   9   7   1   42.22    1.63
 -10  -7   3    3.48    0.14
 -10  -7   3    3.86    0.15
 -10  -7   3    3.45    0.15
 -10  -7   3    3.48    0.14
 -10  -7   3    3.90    0.15
  10   7  -3    3.39    0.15
  10   7  -3    4.05    0.16
 -10  -7   2    2.26    0.12
 -10  -7   2    2.28    0.12
 -10  -7   2    2.33    0.12
 -10  -7   2    2.22    0.10
 -10  -7   2    2.33    0.12
 -10  -7   2    2.25    0.11
  10   7  -2    2.29    0.18
 -10  -7   1   18.43    0.62
 -10  -7   1   17.86    0.61
 -10  -7   1   18.55    0.63
 -10  -7   1   17.86    0.59
 -10  -7   1   18.20    0.61
 -10  -7   0    9.98    0.35
 -10  -7   0    9.50    0.34
 -10  -7   0    9.27    0.36
 -10  -7   0    9.71    0.36
 -10  -7  -1   16.93    0.56
 -10  -7  -1   17.57    0.58
 -10  -7  -1   17.17    0.59
 -11  -7   2    1.84    0.09
 -11  -7   2    1.96    0.09
 -11  -7   2    1.76    0.08
 -11  -7   2    1.77    0.09
  11   7  -2    1.84    0.13
  11   7  -2    2.02    0.10
 -11  -7   1    8.04    0.28
 -11  -7   1    7.80    0.27
 -11  -7   1    7.51    0.27
 -11  -7   1    7.87    0.29
 -11  -7   1    8.06    0.29
  11   7  -1    7.75    0.35
 -11  -7   0   22.22    0.73
 -11  -7   0   22.48    0.72
 -11  -7   0   21.90    0.73
 -11  -7   0   22.51    0.71
 -11  -7  -1    7.24    0.27
 -11  -7  -1    7.58    0.25
 -11   8  -2   11.14    0.36
 -11   8  -2   11.32    0.37
 -11   8  -2   11.20    0.37
  11  -8   1    7.91    0.34
 -11   8  -1    8.69    0.30
 -11   8  -1    9.02    0.29
 -11   8  -1    8.02    0.29
 -11   8  -1    9.04    0.30
 -11   8  -1    9.15    0.31
  11  -8   0    8.93    0.48
  11  -8   0    9.32    0.38
  11  -8   0    8.71    0.32
 -11   8   0    9.37    0.30
 -11   8   0    9.49    0.33
 -11   8   0    9.23    0.32
 -11   8   0    9.53    0.32
 -11   8   0    8.29    0.31
  11  -8  -1    8.14    0.30
  11  -8  -1    8.43    0.34
 -11   8   1    8.55    0.29
 -11   8   1    8.21    0.29
 -11   8   1    7.62    0.28
 -11   8   1    8.50    0.28
 -11   8   1    8.65    0.28
  11  -8  -2   11.21    0.37
 -11   8   2   11.32    0.37
 -11   8   2   11.54    0.36
 -10   8  -3    4.73    0.16
 -10   8  -3    4.53    0.17
 -10   8  -3    4.77    0.17
 -10   8  -3    4.53    0.17
  10  -8   2   21.33    0.89
 -10   8  -2   22.36    0.71
 -10   8  -2   22.61    0.72
 -10   8  -2   22.24    0.70
 -10   8  -2   21.56    0.71
 -10   8  -2   21.35    0.72
  10  -8   1    0.37    0.14
  10  -8   1    0.41    0.12
 -10   8  -1    0.49    0.07
 -10   8  -1    0.48    0.05
 -10   8  -1    0.38    0.04
 -10   8  -1    0.43    0.06
  10  -8   0    4.70    0.36
  10  -8   0    4.67    0.26
  10  -8   0    4.71    0.43
 -10   8   0    5.12    0.22
 -10   8   0    4.99    0.18
 -10   8   0    4.91    0.20
 -10   8   0    4.63    0.19
 -10   8   0    4.92    0.21
 -10   8   0    4.77    0.20
  10  -8  -1    0.46    0.08
  10  -8  -1    0.50    0.05
  10  -8  -1    0.44    0.13
 -10   8   1    0.45    0.04
 -10   8   1    0.39    0.06
 -10   8   1    0.49    0.05
 -10   8   1    0.38    0.04
 -10   8   1    0.42    0.05
 -10   8   1    0.44    0.05
  10  -8  -2   21.88    0.77
  10  -8  -2   21.55    0.70
  10  -8  -2   21.23    0.69
 -10   8   2   20.95    0.69
 -10   8   2   21.11    0.69
 -10   8   2   21.93    0.69
 -10   8   2   21.51    0.68
 -10   8   2   21.32    0.70
  10  -8  -3    4.71    0.17
  10  -8  -3    4.48    0.17
 -10   8   3    4.79    0.16
 -10   8   3    4.70    0.16
 -10   8   3    4.32    0.18
  -9   8  -4    7.79    0.26
  -9   8  -4    7.63    0.25
  -9   8  -4    7.54    0.25
  -9   8  -4    7.47    0.26
   9  -8   3    4.67    0.31
  -9   8  -3    4.59    0.19
  -9   8  -3    4.63    0.17
  -9   8  -3    4.74    0.19
  -9   8  -3    4.79    0.19
  -9   8  -3    4.67    0.18
   9  -8   2    0.91    0.15
   9  -8   2    0.99    0.18
  -9   8  -2    1.05    0.09
  -9   8  -2    1.11    0.09
  -9   8  -2    1.00    0.06
  -9   8  -2    1.07    0.08
  -9   8  -2    1.10    0.08
  -9   8  -2    1.11    0.07
   9  -8   1   14.72    0.73
   9  -8   1   15.48    0.85
  -9   8  -1   15.06    0.55
  -9   8  -1   14.91    0.52
  -9   8  -1   15.37    0.54
  -9   8  -1   14.51    0.52
  -9   8  -1   15.09    0.50
   9  -8   0    0.16    0.10
   9  -8   0    0.02    0.06
  -9   8   0    0.04    0.03
  -9   8   0    0.10    0.03
  -9   8   0    0.01    0.03
  -9   8   0    0.01    0.03
  -9   8   0    0.06    0.03
  -9   8   0    0.01    0.01
   9  -8  -1   15.05    0.62
   9  -8  -1   15.49    0.80
  -9   8   1   14.88    0.52
  -9   8   1   15.48    0.52
  -9   8   1   15.04    0.53
  -9   8   1   15.17    0.55
  -9   8   1   16.33    0.51
  -9   8   1   14.79    0.53
   9  -8  -2    1.25    0.09
   9  -8  -2    1.02    0.12
  -9   8   2    1.03    0.07
  -9   8   2    1.01    0.08
  -9   8   2    1.06    0.06
  -9   8   2    1.01    0.07
  -9   8   2    0.94    0.07
   9  -8  -3    4.90    0.20
   9  -8  -3    5.08    0.19
  -9   8   3    4.95    0.21
  -9   8   3    4.87    0.18
  -9   8   3    5.02    0.19
   9  -8  -4    7.59    0.26
   9  -8  -4    7.76    0.26
  -9   8   4    7.46    0.27
   8  -8   4    3.79    0.28
  -8   8  -4    3.90    0.16
  -8   8  -4    4.07    0.17
  -8   8  -4    4.10    0.15
  -8   8  -4    4.13    0.15
  -8   8  -4    4.11    0.17
   8  -8   3   22.25    0.99
   8  -8   3   23.67    1.08
  -8   8  -3   24.43    0.78
  -8   8  -3   24.70    0.78
  -8   8  -3   24.46    0.80
  -8   8  -3   24.67    0.80
  -8   8  -3   24.99    0.81
   8  -8   2    5.39    0.39
   8  -8   2    6.43    0.47
  -8   8  -2    6.14    0.25
  -8   8  -2    6.26    0.26
  -8   8  -2    5.68    0.22
  -8   8  -2    6.19    0.25
  -8   8  -2    6.15    0.23
  -8   8  -2    5.92    0.27
   8  -8   1   39.91    1.54
   8  -8   1   43.59    1.72
  -8   8  -1   39.33    1.29
  -8   8  -1   41.21    1.33
  -8   8  -1   37.42    1.26
  -8   8  -1   40.52    1.27
  -8   8  -1   41.15    1.30
  -8   8  -1   38.90    1.30
   8  -8   0   16.50    0.81
   8  -8   0   17.57    0.95
  -8   8   0   15.26    0.57
  -8   8   0   16.12    0.56
  -8   8   0   16.48    0.54
  -8   8   0   15.96    0.56
  -8   8   0   15.85    0.59
   8  -8  -1   42.34    1.65
   8  -8  -1   39.94    1.41
   8  -8  -1   42.00    1.82
  -8   8   1   39.35    1.31
  -8   8   1   41.86    1.32
  -8   8   1   39.26    1.31
  -8   8   1   41.24    1.29
  -8   8   1   40.66    1.33
  -8   8   1   41.33    1.30
   8  -8  -2    6.16    0.47
   8  -8  -2    5.85    0.39
   8  -8  -2    6.39    0.33
   8  -8  -2    6.20    0.26
  -8   8   2    5.95    0.25
  -8   8   2    6.37    0.24
  -8   8   2    6.01    0.26
  -8   8   2    6.11    0.23
   8  -8  -3   25.75    0.84
   8  -8  -3   24.82    0.82
  -8   8   3   24.85    0.83
  -8   8   3   25.83    0.85
  -8   8   3   24.70    0.81
  -8   8   3   24.95    0.80
   8  -8  -4    4.17    0.17
   8  -8  -4    3.96    0.16
  -8   8   4    3.90    0.15
  -8   8   4    4.15    0.18
  -7   8  -5    1.99    0.09
  -7   8  -5    2.10    0.08
  -7   8  -5    1.87    0.09
  -7   8  -5    1.95    0.09
  -7   8  -5    1.82    0.09
  -7   8  -5    2.14    0.08
   7  -8   4    0.52    0.13
   7  -8   4    0.60    0.14
  -7   8  -4    0.58    0.06
  -7   8  -4    0.55    0.05
  -7   8  -4    0.60    0.05
  -7   8  -4    0.67    0.06
  -7   8  -4    0.68    0.06
   7  -8   3    4.57    0.39
   7  -8   3    3.74    0.32
  -7   8  -3    4.01    0.17
  -7   8  -3    4.03    0.17
  -7   8  -3    3.79    0.19
  -7   8  -3    4.08    0.17
  -7   8  -3    4.10    0.19
  -7   8  -3    4.20    0.19
   7  -8   2   29.38    1.21
  -7   8  -2   23.79    0.88
  -7   8  -2   26.20    0.86
  -7   8  -2   27.46    0.84
  -7   8  -2   23.88    0.96
  -7   8  -2   22.85    0.93
   7  -8   1   15.19    0.81
   7  -8   1   14.62    0.71
  -7   8  -1   14.69    0.77
   7  -8   0    5.27    0.46
   7  -8   0    4.87    0.37
  -7   8   0    4.96    0.39
   7  -8  -1   15.00    0.68
   7  -8  -1   15.44    0.80
   7  -8  -1   15.48    0.91
  -7   8   1   14.20    0.74
   7  -8  -2   26.54    1.17
   7  -8  -2   24.04    0.86
   7  -8  -2   25.71    1.04
   7  -8  -2   25.83    0.98
  -7   8   2   25.35    0.84
  -7   8   2   23.66    0.86
   7  -8  -3    4.10    0.18
   7  -8  -3    4.52    0.33
   7  -8  -3    4.32    0.20
  -7   8   3    4.26    0.19
  -7   8   3    4.14    0.18
  -7   8   3    4.06    0.17
  -7   8   3    3.90    0.20
   7  -8  -4    0.60    0.05
   7  -8  -4    0.59    0.06
  -7   8   4    0.51    0.06
  -7   8   4    0.53    0.04
  -7   8   4    0.52    0.07
   7  -8  -5    1.84    0.08
   7  -8  -5    2.05    0.09
  -7   8   5    1.91    0.09
  -7   8   5    1.89    0.09
   6  -8   5    7.95    0.36
   6  -8   5    8.24    0.46
  -6   8  -5    8.62    0.29
  -6   8  -5    8.79    0.31
  -6   8  -5    8.93    0.31
  -6   8  -5    8.96    0.30
  -6   8  -5    8.83    0.30
   6  -8   4    0.60    0.15
   6  -8   4    0.71    0.16
  -6   8  -4    0.64    0.05
  -6   8  -4    0.73    0.07
  -6   8  -4    0.77    0.07
  -6   8  -4    0.71    0.07
  -6   8  -4    0.91    0.07
  -6   8  -4    0.75    0.06
   6  -8   3    3.37    0.35
   6  -8   3    3.25    0.30
  -6   8  -3    3.24    0.16
  -6   8  -3    3.11    0.15
  -6   8  -3    3.26    0.16
  -6   8  -3    3.09    0.17
  -6   8  -3    3.25    0.14
  -6   8  -3    3.13    0.14
   6  -8   2   37.88    1.61
   6  -8   2   40.41    1.58
  -6   8  -2   38.01    1.53
  -6   8  -2   38.03    1.45
   6  -8   1    3.17    0.31
  -6   8  -1    2.93    0.29
  -6   8  -1    3.08    0.25
   6  -8   0   35.60    1.52
  -6   8   0   37.83    1.43
   6  -8  -1    3.23    0.36
   6  -8  -1    2.97    0.38
   6  -8  -1    2.92    0.23
  -6   8   1    3.02    0.28
   6  -8  -2   37.84    1.38
   6  -8  -2   35.26    1.48
   6  -8  -3    3.27    0.28
   6  -8  -3    2.98    0.14
   6  -8  -3    3.34    0.17
  -6   8   3    3.32    0.17
  -6   8   3    3.16    0.14
  -6   8   3    3.44    0.16
  -6   8   3    3.16    0.15
   6  -8  -4    0.64    0.05
   6  -8  -4    0.59    0.06
  -6   8   4    0.58    0.06
  -6   8   4    0.51    0.04
  -6   8   4    0.62    0.07
   6  -8  -5    7.72    0.27
   6  -8  -5    8.09    0.29
  -6   8   5    8.30    0.29
  -6   8   5    7.85    0.29
   5  -8   6    5.06    0.21
  -5   8  -6    4.67    0.17
  -5   8  -6    4.80    0.17
  -5   8  -6    4.62    0.16
  -5   8  -6    4.69    0.17
   5  -8   5    0.54    0.15
   5  -8   5    0.59    0.05
   5  -8   5    0.62    0.14
   5  -8   5    0.58    0.09
  -5   8  -5    0.52    0.05
  -5   8  -5    0.61    0.06
  -5   8  -5    0.57    0.06
  -5   8  -5    0.60    0.06
  -5   8  -5    0.54    0.05
  -5   8  -5    0.81    0.06
  -5   8  -5    0.59    0.05
   5  -8   4   18.71    0.85
  -5   8  -4   16.93    0.57
  -5   8  -4   17.19    0.60
  -5   8  -4   17.59    0.58
  -5   8  -4   16.78    0.78
  -5   8  -4   16.85    0.58
  -5   8  -4   16.54    0.59
  -5   8  -4   17.07    0.60
   5  -8   3   32.19    1.38
   5  -8   3   29.34    1.35
   5  -8   3   28.76    1.20
  -5   8  -3   29.69    1.18
   5  -8   2   61.09    2.30
   5  -8   2   62.80    2.29
  -5   8  -2   61.08    2.22
  -5   8  -2   62.99    2.15
   5  -8   1   33.23    1.35
  -5   8  -1   33.38    1.31
  -5   8  -1   33.59    1.24
   5  -8   0   17.02    0.84
  -5   8   0   16.88    0.71
  -5   8   0   17.84    0.77
   5  -8  -1   29.33    1.31
   5  -8  -1   28.99    1.09
  -5   8   1   30.69    1.17
  -5   8   1   30.02    1.11
   5  -8  -2   58.91    2.04
   5  -8  -3   31.41    1.22
   5  -8  -4   16.17    0.74
   5  -8  -4   15.66    0.53
   5  -8  -4   16.39    0.57
  -5   8   4   16.40    0.57
  -5   8   4   15.76    0.56
   5  -8  -5    0.52    0.06
  -5   8   5    0.51    0.06
  -5   8   5    0.52    0.06
   5  -8  -6    4.74    0.17
  -5   8   6    4.74    0.17
   4  -8   6    0.58    0.04
   4  -8   6    0.64    0.08
  -4   8  -6    0.58    0.04
  -4   8  -6    0.60    0.05
  -4   8  -6    0.55    0.04
  -4   8  -6    0.55    0.03
  -4   8  -6    0.59    0.04
  -4   8  -6    0.56    0.04
  -4   8  -6    0.55    0.04
   4  -8   5    7.24    0.59
   4  -8   5    8.43    0.39
   4  -8   5    8.93    0.53
  -4   8  -5    8.68    0.33
  -4   8  -5    9.27    0.33
  -4   8  -5    8.75    0.33
  -4   8  -5    9.09    0.31
  -4   8  -5    8.36    0.30
  -4   8  -5    8.68    0.31
  -4   8  -5    8.45    0.31
   4  -8   4    3.15    0.36
   4  -8   4    3.11    0.30
  -4   8  -4    3.09    0.14
  -4   8  -4    3.05    0.16
  -4   8  -4    3.14    0.15
  -4   8  -4    2.92    0.14
  -4   8  -4    2.94    0.16
  -4   8  -4    2.96    0.14
  -4   8  -4    3.12    0.16
  -4   8  -4    3.52    0.28
   4  -8   3    9.05    0.58
   4  -8   3    7.48    0.46
   4  -8   3    8.49    0.58
  -4   8  -3    7.49    0.43
  -4   8  -3    8.01    0.45
   4  -8   2   52.94    1.93
   4  -8   2   49.44    1.89
  -4   8  -2   48.85    1.75
  -4   8  -2   48.91    1.82
   4  -8   1    6.48    0.47
   4  -8   1    7.19    0.43
  -4   8  -1    7.02    0.37
  -4   8  -1    7.20    0.41
   4  -8   0   40.52    1.89
  -4   8   0   41.15    1.47
  -4   8   0   41.49    1.44
   4  -8  -1    6.40    0.46
   4  -8  -1    6.53    0.34
  -4   8   1    6.91    0.36
   4  -8  -2   44.80    1.56
  -4   8   2   43.42    1.55
   4  -8  -3    8.10    0.45
   4  -8  -4    2.91    0.26
   4  -8  -4    2.93    0.13
   4  -8  -4    2.82    0.15
   4  -8  -4    2.91    0.15
  -4   8   4    2.94    0.16
  -4   8   4    2.89    0.15
   4  -8  -5    8.29    0.29
   4  -8  -5    8.25    0.32
  -4   8   5    8.72    0.32
  -4   8   5    7.99    0.32
   4  -8  -6    0.54    0.04
  -4   8   6    0.52    0.05
   3  -8   6    2.97    0.17
   3  -8   6    2.96    0.12
  -3   8  -6    2.92    0.12
  -3   8  -6    3.05    0.12
  -3   8  -6    2.98    0.13
  -3   8  -6    3.19    0.12
  -3   8  -6    2.93    0.13
  -3   8  -6    2.98    0.13
   3  -8   5   15.32    0.59
   3  -8   5   12.23    0.83
   3  -8   5   15.11    0.75
  -3   8  -5   14.24    0.48
  -3   8  -5   14.53    0.51
  -3   8  -5   14.54    0.50
  -3   8  -5   14.63    0.51
  -3   8  -5   15.34    0.49
  -3   8  -5   14.65    0.51
   3  -8   4   11.42    0.73
   3  -8   4   12.01    0.75
   3  -8   4   11.34    0.63
  -3   8  -4   10.51    0.57
  -3   8  -4   11.78    0.59
   3  -8   3   14.13    0.77
   3  -8   3   13.41    0.75
  -3   8  -3   13.45    0.63
  -3   8  -3   13.92    0.63
   3  -8   2    7.03    0.46
   3  -8   2    6.71    0.45
  -3   8  -2    6.74    0.35
  -3   8  -2    7.05    0.42
  -3   8  -2    6.87    0.37
   3  -8   1    2.09    0.20
   3  -8   1    1.78    0.28
  -3   8  -1    2.07    0.17
  -3   8  -1    2.12    0.19
   3  -8   0   68.03    2.71
  -3   8   0   69.52    2.27
  -3   8   0   68.65    2.26
   3  -8  -1    1.97    0.23
   3  -8  -1    2.01    0.33
   3  -8  -1    2.01    0.16
  -3   8   1    2.01    0.17
   3  -8  -2    6.14    0.47
   3  -8  -2    6.09    0.34
  -3   8   2    6.46    0.35
   3  -8  -3   12.35    0.58
  -3   8   3   11.64    0.57
   3  -8  -4   10.41    0.54
   3  -8  -5   14.35    0.51
   3  -8  -5   14.18    0.48
   3  -8  -5   14.95    0.51
  -3   8   5   13.90    0.50
  -3   8   5   13.85    0.50
   3  -8  -6    2.71    0.12
   3  -8  -6    2.63    0.11
   3  -8  -6    2.83    0.12
  -3   8   6    2.70    0.12
  -3   8   6    2.60    0.12
   2  -8   6    1.39    0.07
   2  -8   6    1.32    0.11
   2  -8   6    1.09    0.07
  -2   8  -6    1.13    0.07
  -2   8  -6    1.31    0.08
  -2   8  -6    1.20    0.07
  -2   8  -6    1.36    0.07
  -2   8  -6    1.26    0.07
   2  -8   5    9.89    0.43
   2  -8   5    9.70    0.57
  -2   8  -5    9.05    0.36
  -2   8  -5    9.40    0.34
  -2   8  -5    9.24    0.51
  -2   8  -5    9.42    0.35
  -2   8  -5    9.40    0.34
  -2   8  -5    9.00    0.35
   2  -8   4   27.15    1.14
   2  -8   4   27.43    1.29
  -2   8  -4   28.63    1.10
  -2   8  -4   25.14    1.06
   2  -8   3   22.03    1.04
   2  -8   3   22.66    1.06
  -2   8  -3   22.16    0.90
  -2   8  -3   22.81    0.90
   2  -8   2  134.72    4.38
  -2   8  -2  134.63    4.32
  -2   8  -2  138.57    4.26
  -2   8  -2  127.49    4.23
   2  -8   1   41.04    1.73
   2  -8   1   42.44    1.50
  -2   8  -1   41.34    1.41
  -2   8  -1   41.96    1.46
  -2   8  -1   42.76    1.43
   2  -8   0    0.44    0.11
   2  -8   0    0.39    0.15
  -2   8   0    0.41    0.08
  -2   8   0    0.40    0.07
   2  -8  -1   43.16    1.86
   2  -8  -1   44.17    1.62
   2  -8  -1   40.06    1.43
  -2   8   1   43.26    1.46
   2  -8  -2  120.08    4.19
   2  -8  -2  123.87    3.96
   2  -8  -2  122.92    4.51
  -2   8   2  129.94    3.99
   2  -8  -3   21.61    0.87
  -2   8   3   21.12    0.88
   2  -8  -4   25.81    1.02
  -2   8   4   24.41    1.03
   2  -8  -5    9.40    0.35
   2  -8  -5    8.74    0.34
   2  -8  -5    9.16    0.32
   2  -8  -5    8.91    0.34
  -2   8   5    8.79    0.34
  -2   8   5    8.64    0.34
   2  -8  -6    1.21    0.06
   2  -8  -6    1.16    0.08
   2  -8  -6    1.22    0.08
  -2   8   6    1.15    0.07
  -2   8   6    1.29    0.08
   1  -8   6    5.61    0.21
   1  -8   6    5.31    0.20
  -1   8  -6    5.37    0.20
  -1   8  -6    5.73    0.21
  -1   8  -6    5.19    0.21
  -1   8  -6    5.46    0.21
   1  -8   5    7.24    0.35
   1  -8   5    6.67    0.46
   1  -8   5    7.11    0.27
  -1   8  -5    7.24    0.27
  -1   8  -5    7.09    0.28
  -1   8  -5    6.72    0.42
  -1   8  -5    7.05    0.29
  -1   8  -5    6.79    0.28
  -1   8  -5    7.49    0.27
   1  -8   4   12.57    0.67
   1  -8   4   12.66    0.79
   1  -8   4   12.52    0.75
  -1   8  -4   14.09    0.65
   1  -8   3   89.01    3.24
   1  -8   3   95.29    3.25
  -1   8  -3   95.39    3.07
  -1   8  -3   93.74    3.05
   1  -8   2   13.36    0.64
  -1   8  -2   12.27    0.53
  -1   8  -2   13.02    0.54
   1  -8   1   85.88    2.95
   1  -8   1   90.62    3.21
  -1   8  -1   95.52    2.94
  -1   8  -1   89.28    2.89
  -1   8  -1   93.45    2.90
   1  -8   0   10.65    0.69
   1  -8   0   11.02    0.52
  -1   8   0   10.29    0.44
   1  -8  -1   99.43    3.49
   1  -8  -1   94.14    3.19
   1  -8  -1   93.35    3.02
  -1   8   1   92.63    3.03
   1  -8  -2   12.44    0.55
   1  -8  -2   13.15    0.88
   1  -8  -2   13.93    0.73
  -1   8   2   13.38    0.57
   1  -8  -3   90.06    3.04
  -1   8   3   95.43    3.08
   1  -8  -4   13.00    0.61
  -1   8   4   12.61    0.63
  -1   8   4   11.79    0.64
   1  -8  -5    7.20    0.27
   1  -8  -5    7.45    0.30
   1  -8  -5    7.25    0.27
   1  -8  -5    7.45    0.29
   1  -8  -5    7.38    0.30
  -1   8   5    7.17    0.29
  -1   8   5    7.44    0.35
   1  -8  -6    5.06    0.20
   1  -8  -6    5.58    0.19
   1  -8  -6    5.19    0.21
   1  -8  -6    5.05    0.20
  -1   8   6    5.08    0.20
  -1   8   6    5.07    0.20
   0  -8   6   17.45    0.58
   0  -8   6   18.27    0.58
   0   8  -6   17.98    0.58
   0   8  -6   16.76    0.59
   0   8  -6   17.86    0.57
   0   8  -6   17.59    0.58
   0  -8   5    0.00    0.02
   0  -8   5   -0.01    0.04
   0  -8   5   -0.01    0.02
   0   8  -5    0.05    0.02
   0   8  -5    0.00    0.02
   0   8  -5    0.01    0.04
   0   8  -5    0.04    0.03
   0   8  -5    0.01    0.02
   0  -8   4   12.51    0.73
   0  -8   4   10.70    0.61
   0   8  -4   14.36    0.63
   0  -8   3    0.65    0.17
   0  -8   2   81.45    2.64
   0   8  -2   74.31    2.48
   0   8  -2   75.49    2.50
   0  -8   1    0.02    0.04
   0  -8   1    0.01    0.04
   0   8  -1    0.02    0.02
   0   8  -1    0.01    0.02
   0  -8   0    0.94    0.19
   0  -8   0    1.00    0.13
   0   8   0    0.97    0.09
   0  -8  -1    0.05    0.06
   0  -8  -1    0.07    0.06
   0  -8  -1    0.01    0.02
   0  -8  -1    0.07    0.03
   0   8   1    0.02    0.03
   0   8   1    0.01    0.02
   0  -8  -2   71.97    2.86
   0  -8  -2   76.65    2.42
   0  -8  -2   74.02    2.40
   0  -8  -2   73.97    2.64
   0   8   2   75.31    2.43
   0   8   2   69.56    2.38
   0  -8  -3    0.01    0.04
   0   8   3    0.11    0.10
   0   8   3    0.10    0.06
   0  -8  -4   12.40    0.60
   0   8   4   12.53    0.64
   0   8   4   13.10    0.69
   0   8   4   13.52    0.79
   0  -8  -5   -0.02    0.02
   0  -8  -5    0.04    0.03
   0  -8  -5    0.04    0.02
   0  -8  -5   -0.01    0.02
   0  -8  -5    0.03    0.02
   0   8   5    0.03    0.03
   0   8   5    0.04    0.08
   0   8   5   -0.01    0.05
   0  -8  -6   16.59    0.58
   0  -8  -6   17.17    0.58
   0  -8  -6   17.75    0.59
   0  -8  -6   16.86    0.56
   0  -8  -6   17.91    0.56
   0   8   6   17.97    0.58
   0   8   6   17.39    0.58
   0   8   6   17.14    0.61
  -1  -8   6    5.11    0.20
  -1  -8   6    5.34    0.20
   1   8  -6    5.44    0.20
   1   8  -6    5.27    0.19
   1   8  -6    5.34    0.21
  -1  -8   5    7.55    0.29
  -1  -8   5    6.94    0.28
   1   8  -5    7.46    0.29
   1   8  -5    7.73    0.28
   1   8  -5    7.66    0.31
   1   8  -5    7.35    0.27
  -1  -8   4   12.37    0.75
   1   8  -4   13.94    0.64
  -1  -8   3   89.63    3.11
   1   8  -3   90.48    2.95
  -1  -8   2   13.65    0.65
   1   8  -2   13.52    0.56
  -1  -8   1   83.00    2.82
  -1  -8   1   90.28    3.13
   1   8  -1   87.31    2.77
  -1  -8   0   10.79    0.52
  -1  -8   0   10.64    0.70
   1   8   0   10.30    0.43
   1   8   0    9.99    0.41
  -1  -8  -1   98.64    3.13
  -1  -8  -1   92.84    3.37
  -1  -8  -1   91.00    2.93
  -1  -8  -1   83.87    2.91
   1   8   1   89.38    2.92
   1   8   1   94.04    2.93
  -1  -8  -2   12.52    0.54
  -1  -8  -2   13.74    0.56
  -1  -8  -2   12.00    0.84
  -1  -8  -2   13.19    0.72
   1   8   2   13.07    0.56
  -1  -8  -3   86.89    3.04
  -1  -8  -3   91.37    3.05
   1   8   3   96.44    3.09
   1   8   3   97.24    3.34
  -1  -8  -4   13.60    0.63
   1   8   4   13.41    0.72
   1   8   4   13.31    0.80
   1   8   4   12.60    0.65
  -1  -8  -5    7.15    0.29
  -1  -8  -5    6.41    0.26
  -1  -8  -5    7.02    0.26
  -1  -8  -5    6.99    0.28
  -1  -8  -5    7.06    0.27
  -1  -8  -5    6.94    0.27
   1   8   5    7.04    0.36
   1   8   5    6.67    0.53
   1   8   5    7.00    0.47
  -1  -8  -6    5.50    0.22
  -1  -8  -6    5.52    0.20
  -1  -8  -6    5.13    0.20
  -1  -8  -6    5.25    0.21
  -1  -8  -6    5.18    0.20
   1   8   6    5.25    0.21
   1   8   6    5.39    0.21
   1   8   6    5.40    0.25
  -2  -8   6    1.32    0.08
   2   8  -6    1.24    0.07
   2   8  -6    1.31    0.08
  -2  -8   5    9.43    0.34
  -2  -8   5    8.91    0.33
   2   8  -5    9.23    0.33
   2   8  -5    9.29    0.35
   2   8  -5    9.44    0.36
   2   8  -5    9.09    0.33
  -2  -8   4   24.54    1.16
  -2  -8   3   20.60    0.96
   2   8  -3   20.49    0.81
  -2  -8   2  127.15    4.21
   2   8  -2  130.23    4.08
  -2  -8   1   39.16    1.43
  -2  -8   1   39.30    1.68
  -2  -8   1   39.25    1.38
   2   8  -1   39.23    1.32
   2   8  -1   37.83    1.41
  -2  -8   0    0.49    0.17
  -2  -8   0    0.26    0.06
  -2  -8   0    0.36    0.07
  -2  -8   0    0.40    0.11
   2   8   0    0.36    0.07
  -2  -8  -1   40.58    1.38
  -2  -8  -1   40.62    1.55
  -2  -8  -1   41.27    1.80
  -2  -8  -1   40.01    1.38
   2   8   1   38.85    1.37
   2   8   1   40.91    1.36
  -2  -8  -2  130.20    4.11
  -2  -8  -2  132.06    4.11
  -2  -8  -2  120.67    4.59
  -2  -8  -2  128.29    4.36
   2   8   2  132.24    4.11
  -2  -8  -3   21.31    0.90
  -2  -8  -3   21.84    0.90
   2   8   3   24.79    1.17
   2   8   3   22.45    0.92
  -2  -8  -4   27.82    1.10
   2   8   4   25.54    1.11
   2   8   4   30.11    1.37
   2   8   4   26.71    1.18
  -2  -8  -5    8.82    0.33
  -2  -8  -5    9.39    0.36
  -2  -8  -5    9.02    0.34
  -2  -8  -5    9.06    0.32
  -2  -8  -5    8.89    0.33
  -2  -8  -5    9.05    0.34
  -2  -8  -5    8.99    0.34
   2   8   5    9.05    0.65
   2   8   5    9.08    0.43
   2   8   5   10.03    0.57
  -2  -8  -6    1.21    0.08
  -2  -8  -6    1.07    0.07
  -2  -8  -6    1.20    0.06
  -2  -8  -6    1.17    0.06
  -2  -8  -6    1.16    0.07
  -2  -8  -6    1.24    0.07
  -2  -8  -6    1.16    0.07
   2   8   6    1.30    0.11
   2   8   6    1.17    0.07
   2   8   6    1.23    0.15
  -3  -8   6    2.89    0.13
   3   8  -6    3.01    0.12
   3   8  -6    3.17    0.14
  -3  -8   5   14.91    0.51
  -3  -8   5   14.26    0.51
   3   8  -5   14.90    0.53
   3   8  -5   14.46    0.49
  -3  -8   4   10.19    0.64
  -3  -8   3   12.12    0.68
  -3  -8   2    6.07    0.40
   3   8  -2    6.09    0.32
  -3  -8   1    1.75    0.29
  -3  -8   1    1.93    0.21
  -3  -8   1    1.91    0.15
   3   8  -1    1.85    0.15
   3   8  -1    1.96    0.21
  -3  -8   0   68.78    2.39
  -3  -8   0   68.06    2.22
  -3  -8   0   68.15    2.68
  -3  -8   0   66.90    2.22
   3   8   0   67.20    2.21
  -3  -8  -1    2.02    0.17
  -3  -8  -1    1.94    0.16
  -3  -8  -1    2.11    0.25
  -3  -8  -1    2.04    0.33
   3   8   1    2.04    0.16
  -3  -8  -2    6.44    0.35
  -3  -8  -2    5.66    0.58
  -3  -8  -2    5.53    0.46
  -3  -8  -2    6.52    0.35
   3   8   2    5.91    0.33
  -3  -8  -3   13.13    0.62
  -3  -8  -3   13.23    0.62
   3   8   3   12.65    0.62
   3   8   3   14.15    0.76
  -3  -8  -4   11.65    0.58
   3   8   4   11.03    0.59
   3   8   4   11.14    0.63
   3   8   4   10.26    0.74
  -3  -8  -5   13.83    0.47
  -3  -8  -5   13.64    0.47
  -3  -8  -5   14.28    0.50
  -3  -8  -5   13.86    0.48
  -3  -8  -5   13.88    0.46
  -3  -8  -5   14.37    0.48
  -3  -8  -5   13.46    0.48
   3   8   5   12.00    0.79
   3   8   5   14.84    0.73
  -3  -8  -6    3.05    0.12
  -3  -8  -6    2.91    0.12
  -3  -8  -6    2.97    0.13
  -3  -8  -6    3.04    0.12
  -3  -8  -6    2.91    0.12
  -3  -8  -6    2.99    0.13
   3   8   6    2.87    0.17
   3   8   6    2.70    0.22
  -4  -8   6    0.52    0.04
  -4  -8   6    0.46    0.04
   4   8  -6    0.59    0.05
  -4  -8   5    8.73    0.33
  -4  -8   5    9.02    0.34
   4   8  -5    9.23    0.35
  -4  -8   4    2.98    0.14
  -4  -8   4    2.69    0.15
  -4  -8   4    2.87    0.15
   4   8  -4    3.24    0.17
   4   8  -4    2.81    0.17
  -4  -8   3    7.44    0.51
  -4  -8   2   42.23    1.59
  -4  -8   1    5.93    0.43
  -4  -8   1    6.40    0.33
  -4  -8   1    5.98    0.58
   4   8  -1    6.17    0.44
   4   8  -1    7.47    0.74
  -4  -8   0   39.60    1.36
  -4  -8   0   37.20    1.81
  -4  -8   0   38.84    1.55
   4   8   0   38.64    1.34
   4   8   0   39.18    1.54
  -4  -8  -1    6.70    0.36
  -4  -8  -1    6.09    0.34
  -4  -8  -1    5.94    0.88
  -4  -8  -1    6.51    0.48
   4   8   1    6.56    0.34
  -4  -8  -2   45.55    1.59
  -4  -8  -2   45.33    1.59
   4   8   2   43.58    1.68
   4   8   2   45.01    1.59
  -4  -8  -3    8.05    0.46
  -4  -8  -3    7.96    0.45
   4   8   3    7.74    0.44
   4   8   3    8.62    0.54
  -4  -8  -4    2.75    0.14
  -4  -8  -4    2.81    0.15
  -4  -8  -4    2.79    0.15
  -4  -8  -4    2.77    0.14
  -4  -8  -4    3.14    0.15
  -4  -8  -4    3.02    0.27
  -4  -8  -4    2.84    0.15
   4   8   4    3.17    0.36
  -4  -8  -5    8.42    0.31
  -4  -8  -5    8.40    0.30
  -4  -8  -5    8.20    0.31
  -4  -8  -5    8.54    0.32
  -4  -8  -5    8.72    0.30
  -4  -8  -5    8.32    0.29
  -4  -8  -5    7.65    0.30
   4   8   5    7.45    0.55
   4   8   5    8.64    0.51
  -4  -8  -6    0.61    0.04
  -4  -8  -6    0.59    0.04
  -4  -8  -6    0.51    0.05
  -4  -8  -6    0.60    0.04
  -4  -8  -6    0.55    0.04
  -4  -8  -6    0.56    0.04
   4   8   6    0.56    0.07
  -5  -8   6    4.86    0.20
   5   8  -6    4.81    0.18
  -5  -8   5    0.77    0.07
  -5  -8   5    0.56    0.05
   5   8  -5    0.42    0.06
   5   8  -5    0.54    0.06
  -5  -8   4   17.07    0.58
  -5  -8   4   17.04    0.59
  -5  -8   4   17.03    0.59
   5   8  -4   17.32    0.61
   5   8  -4   16.27    0.61
  -5  -8   3   24.94    1.12
  -5  -8   2   52.87    2.00
   5   8  -2   57.81    2.34
  -5  -8   1   29.12    1.10
   5   8  -1   30.45    1.36
  -5  -8   0   17.16    0.72
   5   8   0   17.44    0.86
  -5  -8  -1   29.66    1.11
  -5  -8  -1   30.91    1.13
   5   8   1   29.54    1.22
   5   8   1   29.29    1.10
  -5  -8  -2   55.88    1.99
  -5  -8  -2   59.28    2.01
   5   8   2   57.32    1.99
  -5  -8  -3   29.27    1.17
   5   8   3   29.77    1.25
   5   8   3   30.70    1.18
  -5  -8  -4   16.43    0.57
  -5  -8  -4   16.31    0.76
  -5  -8  -4   16.61    0.57
  -5  -8  -4   16.23    0.56
  -5  -8  -4   16.12    0.57
  -5  -8  -4   16.22    0.58
  -5  -8  -4   16.14    0.56
   5   8   4   16.72    0.76
   5   8   4   17.92    0.92
  -5  -8  -5    0.61    0.06
  -5  -8  -5    0.59    0.05
  -5  -8  -5    0.64    0.06
  -5  -8  -5    0.58    0.05
  -5  -8  -5    0.62    0.05
   5   8   5    0.50    0.14
   5   8   5    0.52    0.16
  -5  -8  -6    4.71    0.17
  -5  -8  -6    4.78    0.17
  -5  -8  -6    4.73    0.17
  -5  -8  -6    4.68    0.16
  -6  -8   5    8.29    0.30
  -6  -8   5    7.99    0.29
   6   8  -5    8.80    0.31
   6   8  -5    8.25    0.31
  -6  -8   4    0.59    0.06
  -6  -8   4    0.52    0.05
  -6  -8   4    0.59    0.07
   6   8  -4    0.65    0.07
   6   8  -4    0.65    0.08
  -6  -8   3    3.33    0.16
  -6  -8   3    2.96    0.15
  -6  -8   3    3.31    0.16
  -6  -8   3    3.18    0.15
  -6  -8   3    3.27    0.17
  -6  -8   3    3.38    0.17
   6   8  -3    3.02    0.17
   6   8  -3    2.87    0.17
   6   8  -3    3.13    0.24
  -6  -8   2   35.57    1.27
   6   8  -2   35.03    1.51
   6   8  -2   29.70    1.60
   6   8  -2   34.90    1.25
  -6  -8   1    3.35    0.26
   6   8  -1    3.28    0.38
  -6  -8   0   34.62    1.34
   6   8   0   38.58    1.55
  -6  -8  -1    3.11    0.25
   6   8   1    2.62    0.27
  -6  -8  -2   34.07    1.31
  -6  -8  -2   36.38    1.35
   6   8   2   35.87    1.32
  -6  -8  -3    2.80    0.14
  -6  -8  -3    2.89    0.14
  -6  -8  -3    2.75    0.15
  -6  -8  -3    3.23    0.27
  -6  -8  -3    2.96    0.15
   6   8   3    3.38    0.27
  -6  -8  -4    0.71    0.06
  -6  -8  -4    0.72    0.07
  -6  -8  -4    0.60    0.07
  -6  -8  -4    0.71    0.06
   6   8   4    0.63    0.16
  -6  -8  -5    8.38    0.28
  -6  -8  -5    8.42    0.29
  -6  -8  -5    8.38    0.29
  -6  -8  -5    7.82    0.29
  -6  -8  -5    8.59    0.29
   6   8   5    7.24    0.42
  -7  -8   5    2.02    0.10
   7   8  -5    2.00    0.10
   7   8  -5    1.79    0.09
  -7  -8   4    0.59    0.06
  -7  -8   4    0.54    0.06
  -7  -8   4    0.55    0.06
   7   8  -4    0.59    0.07
   7   8  -4    0.63    0.07
  -7  -8   3    3.97    0.18
  -7  -8   3    3.90    0.19
  -7  -8   3    3.90    0.18
  -7  -8   3    4.35    0.19
  -7  -8   3    4.10    0.19
   7   8  -3    3.90    0.19
   7   8  -3    3.85    0.20
   7   8  -3    3.95    0.27
  -7  -8   2   26.56    1.06
   7   8  -2   25.44    1.43
   7   8  -2   26.81    1.05
   7   8  -2   27.62    1.30
  -7  -8   1   15.14    0.72
   7   8  -1   17.19    0.94
   7   8  -1   16.66    0.98
  -7  -8   0    4.87    0.34
   7   8   0    5.40    0.46
  -7  -8  -1   15.28    0.70
   7   8   1   14.61    0.78
  -7  -8  -2   26.02    0.99
  -7  -8  -2   21.61    0.77
  -7  -8  -2   21.76    0.81
  -7  -8  -2   23.73    0.81
  -7  -8  -3    3.69    0.16
  -7  -8  -3    3.81    0.16
  -7  -8  -3    3.64    0.17
  -7  -8  -3    3.65    0.17
  -7  -8  -4    0.54    0.05
  -7  -8  -4    0.57    0.06
  -7  -8  -4    0.55    0.05
  -7  -8  -4    0.52    0.05
  -7  -8  -5    1.84    0.09
  -7  -8  -5    1.91    0.08
  -7  -8  -5    1.96    0.09
  -8  -8   4    3.83    0.16
  -8  -8   4    4.09    0.17
  -8  -8   4    3.99    0.17
   8   8  -4    4.13    0.18
   8   8  -4    4.23    0.18
  -8  -8   3   25.77    0.81
  -8  -8   3   24.73    0.80
  -8  -8   3   24.37    0.81
  -8  -8   3   22.74    0.79
  -8  -8   3   24.52    0.81
   8   8  -3   24.00    0.90
   8   8  -3   24.11    0.81
   8   8  -3   24.63    0.83
  -8  -8   2    6.29    0.26
  -8  -8   2    6.19    0.25
  -8  -8   2    5.99    0.25
  -8  -8   2    6.18    0.26
  -8  -8   2    6.12    0.26
  -8  -8   2    5.81    0.37
  -8  -8   2    6.01    0.23
   8   8  -2    6.24    0.36
   8   8  -2    5.93    0.51
   8   8  -2    5.37    0.36
  -8  -8   1   40.13    1.30
  -8  -8   1   39.69    1.27
  -8  -8   1   39.06    1.30
  -8  -8   1   38.66    1.29
  -8  -8   1   39.57    1.50
  -8  -8   1   39.17    1.31
  -8  -8   1   39.38    1.30
   8   8  -1   43.63    1.86
   8   8  -1   40.04    1.49
   8   8  -1   43.24    1.77
  -8  -8   0   15.86    0.72
  -8  -8   0   15.00    0.54
  -8  -8   0   15.01    0.53
  -8  -8   0   15.40    0.53
  -8  -8   0   14.70    0.51
  -8  -8   0   15.37    0.54
  -8  -8  -1   37.52    1.22
  -8  -8  -1   37.00    1.22
  -8  -8  -1   40.40    1.44
  -8  -8  -1   36.95    1.20
  -8  -8  -1   37.44    1.23
  -8  -8  -2    5.78    0.23
  -8  -8  -2    5.68    0.24
  -8  -8  -2    5.57    0.36
  -8  -8  -2    5.56    0.24
  -8  -8  -3   22.25    0.74
  -8  -8  -4    3.50    0.14
  -9  -8   4    7.31    0.26
  -9  -8   4    7.34    0.26
  -9  -8   4    7.28    0.25
   9   8  -4    7.46    0.26
   9   8  -4    7.80    0.27
  -9  -8   3    5.13    0.20
  -9  -8   3    5.32    0.20
  -9  -8   3    4.88    0.20
  -9  -8   3    4.77    0.19
  -9  -8   3    4.86    0.20
   9   8  -3    4.95    0.22
   9   8  -3    4.61    0.25
   9   8  -3    4.72    0.20
  -9  -8   2    0.97    0.06
  -9  -8   2    0.90    0.07
  -9  -8   2    0.92    0.08
  -9  -8   2    0.90    0.08
  -9  -8   2    1.06    0.09
  -9  -8   2    1.12    0.08
   9   8  -2    1.06    0.14
  -9  -8   1   14.78    0.52
  -9  -8   1   14.78    0.51
  -9  -8   1   14.70    0.52
  -9  -8   1   14.51    0.49
  -9  -8   1   15.39    0.51
  -9  -8   1   14.30    0.51
   9   8  -1   12.87    0.81
  -9  -8   0    0.05    0.03
  -9  -8   0    0.01    0.02
  -9  -8   0    0.13    0.04
  -9  -8   0    0.03    0.02
  -9  -8   0    0.00    0.04
  -9  -8   0    0.03    0.03
   9   8   0    0.01    0.04
   9   8   0    0.05    0.10
   9   8   0    0.09    0.11
  -9  -8  -1   13.75    0.48
  -9  -8  -1   13.19    0.46
  -9  -8  -1   13.67    0.48
  -9  -8  -1   13.80    0.48
  -9  -8  -2    0.90    0.07
  -9  -8  -2    0.88    0.07
 -10  -8   3    4.83    0.18
 -10  -8   3    4.51    0.18
 -10  -8   3    4.79    0.18
 -10  -8   3    4.54    0.17
  10   8  -3    4.49    0.18
  10   8  -3    4.95    0.19
 -10  -8   2   21.63    0.71
 -10  -8   2   21.75    0.71
 -10  -8   2   20.86    0.70
 -10  -8   2   21.74    0.70
 -10  -8   2   21.27    0.70
 -10  -8   2   20.42    0.68
  10   8  -2   22.77    0.80
  10   8  -2   21.31    0.72
 -10  -8   1    0.42    0.05
 -10  -8   1    0.38    0.04
 -10  -8   1    0.35    0.05
 -10  -8   1    0.42    0.05
 -10  -8   1    0.45    0.05
 -10  -8   1    0.42    0.06
  10   8  -1    0.37    0.09
  10   8  -1    0.38    0.15
 -10  -8   0    4.79    0.19
 -10  -8   0    4.45    0.20
 -10  -8   0    4.54    0.20
 -10  -8   0    4.63    0.18
 -10  -8  -1    0.42    0.05
 -10  -8  -1    0.37    0.04
 -10  -8  -1    0.40    0.05
 -11  -8   2   10.98    0.36
 -11  -8   2   11.17    0.36
 -11  -8   2   11.07    0.36
  11   8  -2    9.71    0.40
  11   8  -2   11.27    0.37
 -11  -8   1    8.46    0.29
 -11  -8   1    7.45    0.27
 -11  -8   1    8.53    0.29
 -11  -8   1    8.12    0.27
 -11  -8   1    8.07    0.28
  11   8  -1    7.78    0.29
  11   8  -1    7.90    0.35
 -11  -8   0    8.70    0.31
 -11  -8   0    8.79    0.31
 -11  -8   0    9.16    0.30
 -11  -8   0    8.82    0.31
 -11  -8  -1    7.82    0.26
 -11  -8  -1    7.57    0.27
  11  -9   1    8.90    0.35
 -11   9  -1    9.38    0.30
 -11   9  -1    8.94    0.32
 -11   9  -1    9.19    0.31
 -11   9  -1    8.79    0.30
  11  -9   0    3.53    0.14
  11  -9   0    3.45    0.18
 -11   9   0    3.51    0.15
 -11   9   0    3.37    0.13
 -11   9   0    3.62    0.13
 -11   9   0    3.71    0.14
 -11   9   0    3.45    0.14
  11  -9  -1    9.21    0.34
  11  -9  -1    9.05    0.29
  11  -9  -1    8.73    0.30
 -11   9   1    8.28    0.29
 -11   9   1    8.34    0.30
 -11   9   1    8.87    0.29
 -11   9   1    8.88    0.29
 -11   9   1    8.84    0.29
 -11   9   1    8.02    0.29
 -10   9  -3    3.76    0.13
 -10   9  -3    3.71    0.14
 -10   9  -3    3.61    0.14
 -10   9  -3    3.58    0.16
  10  -9   2    3.20    0.26
 -10   9  -2    3.76    0.16
 -10   9  -2    3.56    0.15
 -10   9  -2    3.71    0.14
 -10   9  -2    3.63    0.16
 -10   9  -2    3.70    0.15
  10  -9   1    4.45    0.34
 -10   9  -1    4.96    0.21
 -10   9  -1    4.92    0.20
 -10   9  -1    5.22    0.18
 -10   9  -1    4.90    0.20
 -10   9  -1    5.02    0.20
  10  -9   0    6.14    0.42
  10  -9   0    6.15    0.30
 -10   9   0    6.34    0.24
 -10   9   0    5.96    0.25
 -10   9   0    6.32    0.22
 -10   9   0    6.04    0.24
 -10   9   0    6.10    0.24
  10  -9  -1    5.03    0.26
  10  -9  -1    4.76    0.36
  10  -9  -1    4.89    0.20
 -10   9   1    4.78    0.19
 -10   9   1    4.91    0.18
 -10   9   1    4.67    0.19
 -10   9   1    4.87    0.19
 -10   9   1    4.76    0.20
 -10   9   1    4.83    0.19
  10  -9  -2    3.76    0.19
  10  -9  -2    3.51    0.15
  10  -9  -2    3.74    0.15
 -10   9   2    3.67    0.17
 -10   9   2    3.45    0.15
 -10   9   2    3.72    0.14
 -10   9   2    3.61    0.14
  10  -9  -3    3.62    0.14
  10  -9  -3    3.57    0.13
 -10   9   3    3.51    0.13
 -10   9   3    3.48    0.12
 -10   9   3    3.27    0.14
  -9   9  -4    0.40    0.03
  -9   9  -4    0.40    0.03
  -9   9  -4    0.38    0.03
   9  -9   3   12.47    0.60
  -9   9  -3   13.08    0.44
  -9   9  -3   13.52    0.45
  -9   9  -3   13.37    0.43
  -9   9  -3   12.98    0.43
  -9   9  -3   13.25    0.45
   9  -9   2    1.53    0.19
   9  -9   2    1.52    0.22
  -9   9  -2    1.51    0.09
  -9   9  -2    1.53    0.08
  -9   9  -2    1.55    0.09
  -9   9  -2    1.51    0.10
  -9   9  -2    1.60    0.10
  -9   9  -2    1.60    0.08
   9  -9   1    2.62    0.27
   9  -9   1    2.60    0.31
  -9   9  -1    2.57    0.14
  -9   9  -1    2.71    0.14
  -9   9  -1    2.61    0.11
  -9   9  -1    2.54    0.12
  -9   9  -1    2.57    0.15
  -9   9  -1    2.76    0.14
   9  -9   0    7.96    0.52
   9  -9   0    7.73    0.37
   9  -9   0    8.01    0.60
  -9   9   0    6.41    0.31
  -9   9   0    7.80    0.30
  -9   9   0    7.96    0.28
  -9   9   0    7.70    0.29
  -9   9   0    7.85    0.30
  -9   9   0    8.10    0.32
   9  -9  -1    2.62    0.19
   9  -9  -1    2.57    0.28
   9  -9  -1    1.98    0.31
  -9   9   1    2.48    0.13
  -9   9   1    2.53    0.13
  -9   9   1    2.41    0.14
  -9   9   1    2.47    0.11
  -9   9   1    2.56    0.13
  -9   9   1    2.50    0.12
   9  -9  -2    1.47    0.10
   9  -9  -2    1.58    0.13
  -9   9   2    1.56    0.09
  -9   9   2    1.47    0.08
  -9   9   2    1.42    0.09
  -9   9   2    1.30    0.09
   9  -9  -3   12.85    0.44
   9  -9  -3   12.73    0.43
  -9   9   3   12.78    0.45
  -9   9   3   13.05    0.42
  -9   9   3   12.96    0.43
   9  -9  -4    0.42    0.04
  -9   9   4    0.34    0.03
   8  -9   4   12.23    0.57
  -8   9  -4   12.44    0.42
  -8   9  -4   12.51    0.41
  -8   9  -4   12.35    0.40
  -8   9  -4   12.02    0.40
  -8   9  -4   11.41    0.40
   8  -9   3    0.18    0.09
   8  -9   3    0.24    0.11
  -8   9  -3    0.20    0.04
  -8   9  -3    0.25    0.04
  -8   9  -3    0.23    0.03
  -8   9  -3    0.17    0.03
  -8   9  -3    0.20    0.03
  -8   9  -3    0.17    0.04
   8  -9   2    7.69    0.47
   8  -9   2    8.40    0.57
  -8   9  -2    7.11    0.27
  -8   9  -2    7.44    0.30
  -8   9  -2    7.45    0.28
  -8   9  -2    7.72    0.32
  -8   9  -2    7.48    0.31
  -8   9  -2    7.75    0.30
   8  -9   1    7.11    0.55
   8  -9   1    6.88    0.45
  -8   9  -1    6.72    0.25
  -8   9  -1    6.94    0.27
  -8   9  -1    7.05    0.28
  -8   9  -1    6.52    0.29
  -8   9  -1    6.16    0.24
  -8   9  -1    6.65    0.27
   8  -9   0    1.12    0.20
   8  -9   0    1.24    0.23
  -8   9   0    0.99    0.07
  -8   9   0    0.87    0.06
  -8   9   0    1.11    0.09
  -8   9   0    0.84    0.07
  -8   9   0    0.95    0.10
  -8   9   0    1.04    0.08
   8  -9  -1    6.26    0.56
   8  -9  -1    6.87    0.35
   8  -9  -1    6.74    0.49
  -8   9   1    6.69    0.26
  -8   9   1    6.19    0.26
  -8   9   1    6.85    0.27
  -8   9   1    6.87    0.25
  -8   9   1    6.82    0.29
   8  -9  -2    7.60    0.30
   8  -9  -2    7.22    0.36
   8  -9  -2    7.08    0.51
  -8   9   2    7.12    0.30
  -8   9   2    7.83    0.29
  -8   9   2    7.55    0.28
  -8   9   2    7.68    0.27
   8  -9  -3    0.26    0.04
   8  -9  -3    0.19    0.04
  -8   9   3    0.17    0.03
  -8   9   3    0.24    0.04
  -8   9   3    0.19    0.03
  -8   9   3    0.17    0.04
   8  -9  -4   11.60    0.39
   8  -9  -4   11.93    0.41
  -8   9   4   11.78    0.41
   7  -9   5   10.12    0.35
  -7   9  -5   10.11    0.35
  -7   9  -5   11.20    0.35
  -7   9  -5   10.79    0.38
  -7   9  -5   10.89    0.35
  -7   9  -5   10.82    0.36
  -7   9  -5   11.24    0.35
   7  -9   4    1.64    0.22
   7  -9   4    1.77    0.21
  -7   9  -4    1.81    0.09
  -7   9  -4    1.68    0.09
  -7   9  -4    1.87    0.10
  -7   9  -4    1.96    0.09
  -7   9  -4    2.02    0.11
   7  -9   3   16.95    0.87
   7  -9   3   14.14    0.75
  -7   9  -3   15.87    0.55
  -7   9  -3   16.06    0.53
  -7   9  -3   16.01    0.56
  -7   9  -3   16.21    0.53
  -7   9  -3   15.47    0.53
  -7   9  -3   15.99    0.55
   7  -9   2   12.64    0.68
   7  -9   2   14.03    0.79
  -7   9  -2   13.97    0.50
  -7   9  -2   13.45    0.48
  -7   9  -2   13.52    0.51
  -7   9  -2   14.01    0.49
  -7   9  -2   13.56    0.46
  -7   9  -2   14.24    0.46
   7  -9   1    1.45    0.23
   7  -9   1    1.56    0.21
   7  -9   1    1.64    0.25
  -7   9  -1    1.51    0.22
   7  -9   0   16.12    0.79
   7  -9   0   15.68    0.90
  -7   9   0   15.27    0.78
   7  -9  -1    1.34    0.21
   7  -9  -1    1.43    0.26
   7  -9  -2   14.01    0.50
   7  -9  -2   13.48    0.75
   7  -9  -2   13.61    0.57
   7  -9  -2   14.09    0.66
  -7   9   2   13.57    0.48
  -7   9   2   13.32    0.46
  -7   9   2   13.04    0.49
  -7   9   2   13.34    0.47
   7  -9  -3   15.29    0.52
   7  -9  -3   15.97    0.55
   7  -9  -3   14.46    0.90
  -7   9   3   15.97    0.56
  -7   9   3   15.15    0.52
  -7   9   3   15.43    0.51
  -7   9   3   16.00    0.54
   7  -9  -4    1.84    0.11
   7  -9  -4    1.69    0.09
  -7   9   4    1.87    0.11
  -7   9   4    1.69    0.08
   7  -9  -5   10.77    0.35
  -7   9   5   10.08    0.35
  -7   9   5    9.82    0.34
   6  -9   5    1.58    0.19
  -6   9  -5    1.80    0.08
  -6   9  -5    1.79    0.09
  -6   9  -5    1.72    0.09
  -6   9  -5    1.72    0.08
  -6   9  -5    1.87    0.09
  -6   9  -5    1.76    0.09
   6  -9   4   18.13    0.83
   6  -9   4   16.92    0.90
  -6   9  -4   17.13    0.59
  -6   9  -4   16.92    0.60
  -6   9  -4   17.39    0.58
  -6   9  -4   17.36    0.59
  -6   9  -4   17.67    0.57
  -6   9  -4   17.90    0.58
  -6   9  -4   17.21    0.60
   6  -9   3   10.16    0.65
   6  -9   3    9.58    0.56
  -6   9  -3    9.91    0.34
  -6   9  -3    9.46    0.38
  -6   9  -3    9.73    0.37
  -6   9  -3    9.88    0.35
  -6   9  -3    9.42    0.35
   6  -9   2   29.83    1.22
   6  -9   2   31.37    1.34
   6  -9   2   30.27    1.35
  -6   9  -2   28.40    1.18
  -6   9  -2   29.16    1.26
   6  -9   1    7.64    0.46
   6  -9   1    7.74    0.54
   6  -9   1    7.75    0.53
  -6   9  -1    7.39    0.43
  -6   9  -1    8.22    0.51
   6  -9   0    1.06    0.17
   6  -9   0    0.96    0.19
  -6   9   0    1.10    0.17
  -6   9   0    1.00    0.14
   6  -9  -1    8.42    0.62
   6  -9  -1    8.23    0.53
   6  -9  -1    7.84    0.43
   6  -9  -2   31.18    1.22
   6  -9  -3    8.76    0.32
   6  -9  -3    8.90    0.35
   6  -9  -3    9.68    0.52
   6  -9  -3    8.63    0.32
  -6   9   3    8.93    0.32
  -6   9   3    8.99    0.33
  -6   9   3    9.30    0.36
  -6   9   3    9.44    0.35
   6  -9  -4   17.21    0.57
  -6   9   4   16.26    0.55
  -6   9   4   14.33    0.56
  -6   9   4   16.96    0.57
   6  -9  -5    1.64    0.09
  -6   9   5    1.67    0.09
  -6   9   5    1.50    0.09
   5  -9   5    2.09    0.23
   5  -9   5    2.00    0.15
  -5   9  -5    2.02    0.11
  -5   9  -5    2.17    0.11
  -5   9  -5    1.82    0.09
  -5   9  -5    1.97    0.11
  -5   9  -5    1.93    0.09
  -5   9  -5    1.97    0.10
   5  -9   4   24.54    1.21
   5  -9   4   26.51    1.10
  -5   9  -4   25.68    0.81
  -5   9  -4   24.26    0.80
  -5   9  -4   25.07    0.82
  -5   9  -4   23.43    0.82
  -5   9  -4   24.61    0.83
  -5   9  -4   24.11    0.83
  -5   9  -4   25.46    0.83
   5  -9   3    2.26    0.29
   5  -9   3    1.78    0.23
   5  -9   3    1.76    0.27
  -5   9  -3    1.70    0.20
   5  -9   2   57.67    2.07
   5  -9   2   49.47    1.90
   5  -9   2   53.20    2.05
  -5   9  -2   51.43    1.88
  -5   9  -2   53.48    1.98
   5  -9   1    7.33    0.48
   5  -9   1    7.36    0.50
  -5   9  -1    7.24    0.45
  -5   9  -1    7.21    0.41
   5  -9   0    0.28    0.12
  -5   9   0    0.43    0.10
  -5   9   0    0.29    0.10
   5  -9  -1    7.54    0.39
   5  -9  -1    6.53    0.51
  -5   9   1    6.60    0.38
   5  -9  -2   51.12    1.81
   5  -9  -3    1.71    0.20
   5  -9  -4   23.80    0.98
   5  -9  -4   23.57    0.79
   5  -9  -4   23.78    0.76
  -5   9   4   23.83    0.80
  -5   9   4   22.49    0.78
   5  -9  -5    1.96    0.11
  -5   9   5    1.93    0.11
  -5   9   5    1.91    0.10
   4  -9   6    2.93    0.11
   4  -9   6    3.21    0.16
  -4   9  -6    3.07    0.12
  -4   9  -6    2.89    0.11
  -4   9  -6    2.61    0.11
  -4   9  -6    2.85    0.11
  -4   9  -6    2.75    0.11
  -4   9  -6    2.99    0.11
   4  -9   5    0.35    0.12
   4  -9   5    0.35    0.08
   4  -9   5    0.35    0.14
   4  -9   5    0.34    0.04
  -4   9  -5    0.40    0.05
  -4   9  -5    0.38    0.05
  -4   9  -5    0.43    0.06
  -4   9  -5    0.38    0.05
  -4   9  -5    0.44    0.05
  -4   9  -5    0.47    0.05
  -4   9  -5    0.39    0.04
   4  -9   4    0.38    0.16
   4  -9   4    0.51    0.15
   4  -9   4    0.46    0.16
  -4   9  -4    0.30    0.10
  -4   9  -4    0.63    0.07
  -4   9  -4    0.42    0.06
  -4   9  -4    0.41    0.05
  -4   9  -4    0.54    0.06
  -4   9  -4    0.33    0.05
  -4   9  -4    0.38    0.05
   4  -9   3   11.76    0.73
   4  -9   3   13.22    0.79
   4  -9   3   11.98    0.63
  -4   9  -3   11.33    0.58
  -4   9  -3   11.61    0.60
   4  -9   2   10.72    0.64
   4  -9   2   10.84    0.65
  -4   9  -2   10.51    0.59
  -4   9  -2   11.68    0.55
   4  -9   1    2.69    0.26
   4  -9   1    2.38    0.26
  -4   9  -1    2.86    0.24
  -4   9  -1    2.64    0.21
   4  -9   0   13.79    0.73
  -4   9   0   14.72    0.65
  -4   9   0   14.79    0.63
   4  -9  -1    2.22    0.27
   4  -9  -1    2.36    0.19
  -4   9   1    2.21    0.19
   4  -9  -2   10.31    0.51
  -4   9   2   10.00    0.50
   4  -9  -3   10.41    0.54
   4  -9  -4    0.40    0.06
   4  -9  -4    0.35    0.06
   4  -9  -4    0.37    0.12
   4  -9  -4    0.31    0.04
  -4   9   4    0.44    0.07
  -4   9   4    0.61    0.08
   4  -9  -5    0.40    0.04
   4  -9  -5    0.40    0.06
  -4   9   5    0.37    0.05
  -4   9   5    0.35    0.05
   4  -9  -6    2.90    0.12
  -4   9   6    3.09    0.12
   3  -9   6    0.68    0.08
   3  -9   6    0.67    0.05
  -3   9  -6    0.70    0.05
  -3   9  -6    0.70    0.05
  -3   9  -6    0.65    0.05
  -3   9  -6    0.69    0.04
  -3   9  -6    0.59    0.04
   3  -9   5    9.73    0.41
   3  -9   5    9.61    0.54
   3  -9   5    7.70    0.60
   3  -9   5    9.53    0.33
  -3   9  -5   10.19    0.35
  -3   9  -5    9.20    0.33
  -3   9  -5    9.29    0.33
  -3   9  -5    9.54    0.35
  -3   9  -5    8.67    0.32
  -3   9  -5    9.23    0.33
  -3   9  -5    8.88    0.34
   3  -9   4    6.92    0.36
   3  -9   4    8.04    0.51
   3  -9   4    7.97    0.62
  -3   9  -4    7.03    0.30
  -3   9  -4    7.00    0.29
  -3   9  -4    7.02    0.30
  -3   9  -4    8.34    0.47
  -3   9  -4    7.13    0.28
  -3   9  -4    7.03    0.27
  -3   9  -4    7.22    0.27
  -3   9  -4    7.09    0.29
   3  -9   3   25.23    1.18
   3  -9   3   24.04    1.05
   3  -9   3   27.14    1.24
  -3   9  -3   25.08    1.01
  -3   9  -3   24.88    1.01
   3  -9   2   29.27    1.25
   3  -9   2   32.04    1.31
  -3   9  -2   28.30    1.10
  -3   9  -2   31.59    1.21
  -3   9  -2   30.99    1.15
   3  -9   1    1.76    0.20
  -3   9  -1    2.22    0.18
  -3   9  -1    2.06    0.19
   3  -9   0   14.35    0.95
  -3   9   0   14.77    0.63
  -3   9   0   15.59    0.63
   3  -9  -1    1.87    0.33
   3  -9  -1    1.97    0.16
   3  -9  -1    1.87    0.23
  -3   9   1    1.74    0.16
   3  -9  -2   29.99    1.11
  -3   9   2   28.97    1.11
   3  -9  -3   24.69    0.95
  -3   9   3   21.42    0.93
   3  -9  -4    6.90    0.42
   3  -9  -4    7.05    0.26
   3  -9  -4    7.15    0.29
   3  -9  -4    7.41    0.29
  -3   9   4    6.85    0.28
  -3   9   4    7.11    0.29
   3  -9  -5    9.42    0.32
   3  -9  -5    9.03    0.35
   3  -9  -5    9.26    0.35
  -3   9   5    9.17    0.35
  -3   9   5    9.15    0.35
   3  -9  -6    0.62    0.05
   3  -9  -6    0.69    0.04
  -3   9   6    0.70    0.05
   2  -9   6    5.10    0.23
   2  -9   6    5.65    0.20
  -2   9  -6    5.19    0.20
  -2   9  -6    5.42    0.19
  -2   9  -6    5.52    0.20
  -2   9  -6    5.11    0.20
   2  -9   5   20.61    0.94
   2  -9   5   21.38    0.70
   2  -9   5   21.96    0.79
  -2   9  -5   20.72    0.72
  -2   9  -5   21.84    0.70
  -2   9  -5   21.30    0.72
  -2   9  -5   21.95    0.71
   2  -9   4    8.37    0.64
   2  -9   4    8.66    0.53
   2  -9   4    8.46    0.60
  -2   9  -4    7.27    0.44
  -2   9  -4    8.55    0.48
   2  -9   3    9.51    0.63
   2  -9   3    9.24    0.60
  -2   9  -3    9.14    0.48
  -2   9  -3    8.65    0.47
   2  -9   2    3.06    0.28
   2  -9   2    3.33    0.31
  -2   9  -2    3.30    0.23
  -2   9  -2    2.98    0.22
   2  -9   1   23.00    0.91
   2  -9   1   20.32    1.11
  -2   9  -1   21.89    0.86
  -2   9  -1   22.83    0.84
  -2   9  -1   22.46    0.82
   2  -9   0  156.07    5.22
  -2   9   0  138.11    4.64
  -2   9   0  152.63    4.78
   2  -9  -1   22.73    1.01
   2  -9  -1   21.06    1.23
   2  -9  -1   22.24    0.84
  -2   9   1   24.31    0.87
   2  -9  -2    2.86    0.22
   2  -9  -2    2.79    0.31
  -2   9   2    2.90    0.22
   2  -9  -3    8.37    0.45
  -2   9   3    8.35    0.46
   2  -9  -4    7.95    0.45
  -2   9   4    7.47    0.45
   2  -9  -5   19.92    0.68
   2  -9  -5   20.13    0.66
   2  -9  -5   19.67    0.68
   2  -9  -5   21.66    0.69
  -2   9   5   19.45    0.67
  -2   9   5   19.41    0.68
  -2   9   5   20.89    0.69
   2  -9  -6    5.10    0.19
   2  -9  -6    4.60    0.19
   2  -9  -6    5.32    0.18
  -2   9   6    5.18    0.20
  -2   9   6    4.81    0.19
   1  -9   6   10.45    0.34
   1  -9   6    9.63    0.34
  -1   9  -6   10.18    0.35
  -1   9  -6   10.36    0.34
  -1   9  -6    9.71    0.34
   1  -9   5   10.62    0.38
   1  -9   5   10.76    0.39
   1  -9   5   10.72    0.45
  -1   9  -5   10.67    0.39
  -1   9  -5   11.18    0.39
  -1   9  -5   10.79    0.40
  -1   9  -5   11.23    0.38
  -1   9  -5   11.04    0.41
   1  -9   4    1.45    0.21
  -1   9  -4    1.68    0.19
   1  -9   3    1.05    0.19
   1  -9   3    0.99    0.20
  -1   9  -3    1.13    0.14
  -1   9  -3    1.13    0.15
   1  -9   2  119.30    3.82
  -1   9  -2  110.83    3.66
  -1   9  -2  113.44    3.66
   1  -9   1   20.73    1.07
   1  -9   1   20.81    0.84
  -1   9  -1   20.63    0.78
  -1   9  -1   21.47    0.79
   1  -9   0  197.73    6.37
   1  -9   0  197.80    5.99
  -1   9   0  185.20    5.87
  -1   9   0  171.93    5.83
   1  -9  -1   20.97    0.80
   1  -9  -1   22.15    0.97
   1  -9  -1   21.26    0.79
   1  -9  -1   22.17    1.20
  -1   9   1   23.89    0.84
  -1   9   1   19.83    0.78
   1  -9  -2  116.53    3.58
   1  -9  -2  108.44    3.80
   1  -9  -2   98.91    4.06
  -1   9   2  119.90    3.61
   1  -9  -3    0.79    0.14
  -1   9   3    0.97    0.14
   1  -9  -4    1.40    0.17
  -1   9   4    1.49    0.19
  -1   9   4    1.53    0.23
   1  -9  -5   10.26    0.38
   1  -9  -5   11.22    0.38
   1  -9  -5   10.65    0.40
   1  -9  -5   10.33    0.39
   1  -9  -5   10.71    0.40
  -1   9   5   11.17    0.40
  -1   9   5   10.77    0.45
   1  -9  -6    9.69    0.32
   1  -9  -6    9.86    0.34
   1  -9  -6    9.15    0.33
   1  -9  -6    9.53    0.34
  -1   9   6    9.70    0.34
  -1   9   6    9.40    0.33
   0  -9   6    0.03    0.02
   0  -9   6   -0.01    0.01
   0   9  -6    0.02    0.01
   0   9  -6    0.03    0.02
   0   9  -6    0.00    0.02
   0  -9   5   13.91    0.47
   0  -9   5   11.72    0.51
   0  -9   5   13.93    0.48
   0   9  -5   13.60    0.48
   0   9  -5   14.51    0.50
   0   9  -5   14.38    0.47
   0   9  -5   13.75    0.46
   0  -9   4    0.06    0.08
   0   9  -4    0.02    0.04
   0  -9   3    2.46    0.28
   0   9  -3    2.06    0.19
   0  -9   2    0.14    0.08
   0   9  -2    0.04    0.03
   0   9  -2    0.01    0.03
   0  -9   1   46.72    1.64
   0  -9   1   47.50    1.93
   0   9  -1   47.92    1.57
   0   9  -1   45.90    1.57
   0  -9   0    0.00    0.03
   0  -9   0    0.00    0.04
   0   9   0    0.01    0.02
   0   9   0    0.03    0.03
   0  -9  -1   49.88    1.65
   0  -9  -1   49.57    1.65
   0  -9  -1   48.42    1.83
   0  -9  -1   49.88    2.11
   0   9   1   45.92    1.63
   0   9   1   51.98    1.67
   0  -9  -2    0.02    0.03
   0  -9  -2    0.01    0.06
   0  -9  -2    0.06    0.04
   0  -9  -2    0.08    0.07
   0   9   2    0.07    0.04
   0   9   2    0.03    0.03
   0  -9  -3    2.01    0.19
   0  -9  -3    2.12    0.20
   0   9   3    2.32    0.31
   0   9   3    2.05    0.19
   0   9   3    2.22    0.21
   0  -9  -4    0.01    0.05
   0   9   4   -0.02    0.07
   0   9   4    0.01    0.07
   0   9   4    0.05    0.05
   0  -9  -5   14.25    0.49
   0  -9  -5   13.68    0.46
   0  -9  -5   13.37    0.48
   0  -9  -5   13.82    0.47
   0   9   5   13.60    0.48
   0   9   5   13.76    0.56
   0   9   5   12.99    0.67
   0  -9  -6    0.01    0.01
   0  -9  -6    0.03    0.02
   0  -9  -6    0.02    0.02
   0  -9  -6    0.02    0.02
   0  -9  -6   -0.01    0.02
   0   9   6    0.02    0.02
   0   9   6   -0.02    0.04
   0   9   6    0.02    0.02
  -1  -9   6    9.55    0.33
  -1  -9   6    9.88    0.33
   1   9  -6    9.56    0.34
   1   9  -6    9.55    0.32
   1   9  -6    9.43    0.32
  -1  -9   5   11.05    0.39
  -1  -9   5   10.56    0.38
   1   9  -5   10.97    0.39
   1   9  -5   10.51    0.40
   1   9  -5   10.99    0.38
   1   9  -5   10.63    0.37
  -1  -9   4    1.23    0.22
   1   9  -4    1.45    0.17
  -1  -9   3    0.98    0.22
   1   9  -3    0.90    0.12
  -1  -9   2  111.92    3.75
   1   9  -2  114.66    3.63
  -1  -9   1   21.04    1.09
   1   9  -1   20.79    0.78
  -1  -9   0  187.70    5.88
  -1  -9   0  173.03    5.70
  -1  -9   0  188.91    6.24
   1   9   0  186.43    5.90
   1   9   0  182.85    5.85
  -1  -9  -1   21.04    0.80
  -1  -9  -1   21.12    1.18
  -1  -9  -1   21.25    0.80
  -1  -9  -1   20.74    0.95
   1   9   1   21.08    0.79
   1   9   1   22.14    0.80
  -1  -9  -2  117.26    3.53
  -1  -9  -2   99.86    3.74
  -1  -9  -2  114.74    3.52
  -1  -9  -2  101.66    4.04
   1   9   2  109.79    3.51
   1   9   2  111.28    3.53
  -1  -9  -3    0.86    0.15
  -1  -9  -3    0.87    0.13
   1   9   3    0.85    0.13
   1   9   3    1.15    0.22
  -1  -9  -4    1.39    0.17
  -1  -9  -4    1.60    0.18
   1   9   4    1.48    0.23
   1   9   4    1.57    0.25
   1   9   4    1.50    0.19
  -1  -9  -5   10.44    0.38
  -1  -9  -5   10.88    0.39
  -1  -9  -5   10.18    0.38
  -1  -9  -5   10.28    0.37
  -1  -9  -5   10.99    0.40
  -1  -9  -5   10.51    0.37
   1   9   5   10.89    0.60
   1   9   5   10.97    0.48
   1   9   5    9.42    0.66
  -1  -9  -6    9.94    0.34
  -1  -9  -6    9.71    0.33
  -1  -9  -6    8.82    0.32
  -1  -9  -6    9.39    0.33
  -1  -9  -6    9.83    0.32
   1   9   6    9.27    0.34
   1   9   6    9.60    0.33
   1   9   6   10.09    0.38
  -2  -9   6    5.54    0.20
   2   9  -6    4.92    0.19
   2   9  -6    5.48    0.21
  -2  -9   5   21.44    0.69
  -2  -9   5   19.82    0.68
   2   9  -5   20.29    0.68
   2   9  -5   20.12    0.67
   2   9  -5   21.51    0.71
  -2  -9   4    7.55    0.56
   2   9  -4    8.20    0.45
  -2  -9   3    8.14    0.54
   2   9  -3    8.29    0.43
  -2  -9   2    2.80    0.26
   2   9  -2    2.97    0.21
  -2  -9   1   21.74    1.16
   2   9  -1   21.98    0.81
  -2  -9   0  158.14    5.02
  -2  -9   0  153.63    5.36
  -2  -9   0  149.62    4.82
   2   9   0  153.94    4.83
  -2  -9  -1   22.55    1.02
  -2  -9  -1   23.40    0.86
  -2  -9  -1   23.68    0.87
  -2  -9  -1   22.29    1.25
   2   9   1   23.07    0.85
   2   9   1   22.23    0.86
  -2  -9  -2    3.12    0.23
  -2  -9  -2    3.08    0.23
  -2  -9  -2    2.86    0.32
  -2  -9  -2    2.70    0.40
   2   9   2    3.07    0.23
   2   9   2    2.90    0.29
   2   9   2    3.23    0.23
  -2  -9  -3    8.64    0.46
  -2  -9  -3    8.33    0.46
   2   9   3    8.91    0.65
   2   9   3    8.53    0.47
  -2  -9  -4    8.30    0.48
   2   9   4    8.34    0.50
   2   9   4    8.89    0.56
   2   9   4    8.39    0.64
  -2  -9  -5   20.91    0.70
  -2  -9  -5   20.09    0.68
  -2  -9  -5   20.73    0.68
  -2  -9  -5   19.91    0.67
  -2  -9  -5   20.68    0.67
  -2  -9  -5   20.82    0.69
  -2  -9  -5   20.13    0.67
   2   9   5   18.39    1.03
   2   9   5   20.96    0.94
   2   9   5   21.26    0.79
  -2  -9  -6    5.26    0.20
  -2  -9  -6    5.01    0.19
  -2  -9  -6    5.25    0.19
  -2  -9  -6    5.02    0.19
  -2  -9  -6    4.92    0.18
  -2  -9  -6    5.30    0.18
  -2  -9  -6    4.94    0.19
   2   9   6    5.37    0.24
   2   9   6    5.02    0.19
   2   9   6    5.66    0.44
  -3  -9   6    0.73    0.05
   3   9  -6    0.76    0.06
  -3  -9   5    9.83    0.35
  -3  -9   5    9.57    0.35
   3   9  -5    9.77    0.37
   3   9  -5    8.77    0.36
  -3  -9   4    6.96    0.28
  -3  -9   4    7.26    0.28
  -3  -9   4    6.47    0.28
   3   9  -4    6.91    0.30
   3   9  -4    7.20    0.30
  -3  -9   3   22.63    1.04
  -3  -9   2   28.20    1.15
   3   9  -2   28.18    1.04
  -3  -9   1    1.75    0.15
  -3  -9   1    1.57    0.20
  -3  -9   1    1.86    0.31
   3   9  -1    1.82    0.15
   3   9  -1    1.68    0.20
  -3  -9   0   15.31    0.60
  -3  -9   0   14.62    0.74
  -3  -9   0   13.28    0.93
   3   9   0   15.18    0.60
  -3  -9  -1    1.89    0.33
  -3  -9  -1    1.97    0.17
  -3  -9  -1    2.06    0.18
  -3  -9  -1    1.83    0.24
   3   9   1    1.81    0.16
  -3  -9  -2   29.12    1.10
  -3  -9  -2   29.57    1.10
   3   9   2   29.98    1.10
   3   9   2   28.04    1.08
   3   9   2   28.25    1.22
  -3  -9  -3   24.27    0.96
  -3  -9  -3   24.47    0.97
   3   9   3   22.53    0.95
   3   9   3   21.68    1.13
  -3  -9  -4    6.89    0.29
  -3  -9  -4    7.00    0.27
  -3  -9  -4    7.29    0.44
  -3  -9  -4    7.54    0.28
  -3  -9  -4    7.02    0.28
  -3  -9  -4    7.13    0.27
  -3  -9  -4    7.21    0.28
   3   9   4    6.32    0.57
   3   9   4    7.23    0.49
  -3  -9  -5    9.11    0.33
  -3  -9  -5    9.14    0.35
  -3  -9  -5    8.77    0.32
  -3  -9  -5    8.87    0.32
  -3  -9  -5    9.38    0.34
  -3  -9  -5    8.76    0.34
  -3  -9  -5    9.01    0.33
   3   9   5    9.52    0.55
   3   9   5    9.14    0.42
  -3  -9  -6    0.59    0.04
  -3  -9  -6    0.59    0.04
  -3  -9  -6    0.63    0.05
  -3  -9  -6    0.61    0.05
  -3  -9  -6    0.63    0.04
  -3  -9  -6    0.61    0.04
   3   9   6    0.62    0.08
  -4  -9   6    3.06    0.12
   4   9  -6    3.06    0.13
  -4  -9   5    0.41    0.06
  -4  -9   5    0.42    0.05
   4   9  -5    0.43    0.06
   4   9  -5    0.49    0.07
  -4  -9   4    0.41    0.07
  -4  -9   4    0.46    0.06
  -4  -9   4    0.42    0.06
   4   9  -4    0.70    0.08
   4   9  -4    0.33    0.06
  -4  -9   3   10.47    0.62
  -4  -9   2    9.41    0.54
  -4  -9   1    1.96    0.25
  -4  -9   1    2.34    0.18
   4   9  -1    2.35    0.18
   4   9  -1    2.55    0.32
   4   9  -1    1.84    0.24
  -4  -9   0   13.70    0.76
  -4  -9   0   14.31    0.60
   4   9   0   14.15    0.59
   4   9   0   13.59    0.75
  -4  -9  -1    2.46    0.21
  -4  -9  -1    2.41    0.21
   4   9   1    2.80    0.21
   4   9   1    2.69    0.28
  -4  -9  -2   10.21    0.52
  -4  -9  -2   10.34    0.51
   4   9   2    9.91    0.60
   4   9   2   10.18    0.51
  -4  -9  -3   11.63    0.59
  -4  -9  -3   11.24    0.57
   4   9   3   10.94    0.57
   4   9   3   12.26    0.71
   4   9   3   11.54    0.58
  -4  -9  -4    0.40    0.06
  -4  -9  -4    0.58    0.06
  -4  -9  -4    0.56    0.06
  -4  -9  -4    0.33    0.06
  -4  -9  -4    0.35    0.05
  -4  -9  -4    0.30    0.05
  -4  -9  -4    0.36    0.11
   4   9   4    0.55    0.17
   4   9   4    0.41    0.11
   4   9   4    0.62    0.21
  -4  -9  -5    0.38    0.05
  -4  -9  -5    0.45    0.06
  -4  -9  -5    0.32    0.04
  -4  -9  -5    0.34    0.05
  -4  -9  -5    0.46    0.05
  -4  -9  -5    0.39    0.05
   4   9   5    0.45    0.17
   4   9   5    0.46    0.16
  -4  -9  -6    3.08    0.12
  -4  -9  -6    2.97    0.12
  -4  -9  -6    3.01    0.12
  -4  -9  -6    2.90    0.12
  -4  -9  -6    3.05    0.11
   4   9   6    2.93    0.15
  -5  -9   5    1.98    0.11
  -5  -9   5    1.83    0.10
   5   9  -5    2.10    0.11
   5   9  -5    1.70    0.11
  -5  -9   4   24.95    0.82
  -5  -9   4   24.95    0.82
  -5  -9   4   23.59    0.80
   5   9  -4   24.67    0.83
   5   9  -4   24.38    0.84
  -5  -9   3    1.38    0.21
   5   9  -2   47.34    2.07
   5   9  -2   46.04    1.88
  -5  -9   1    7.02    0.38
   5   9  -1    6.93    0.58
  -5  -9   0    0.30    0.09
   5   9   0    0.43    0.18
  -5  -9  -1    6.33    0.37
  -5  -9  -1    7.16    0.40
   5   9   1    7.32    0.51
   5   9   1    6.67    0.38
  -5  -9  -2   46.89    1.72
  -5  -9  -2   50.73    1.75
   5   9   2   49.65    1.73
   5   9   2   46.56    1.85
  -5  -9  -3    1.68    0.20
  -5  -9  -3    2.00    0.21
   5   9   3    1.70    0.20
   5   9   3    1.75    0.24
  -5  -9  -4   23.63    0.77
  -5  -9  -4   22.43    0.76
  -5  -9  -4   23.55    0.77
  -5  -9  -4   24.04    0.79
  -5  -9  -4   23.08    0.77
  -5  -9  -4   23.70    0.76
  -5  -9  -4   22.35    0.96
   5   9   4   23.48    0.98
   5   9   4   23.16    1.14
  -5  -9  -5    1.94    0.11
  -5  -9  -5    1.85    0.10
  -5  -9  -5    1.90    0.10
  -5  -9  -5    2.01    0.10
  -5  -9  -5    1.93    0.10
   5   9   5    1.94    0.22
  -6  -9   5    1.51    0.08
  -6  -9   5    1.63    0.09
   6   9  -5    1.73    0.09
   6   9  -5    1.77    0.10
  -6  -9   4   16.92    0.58
  -6  -9   4   17.64    0.60
  -6  -9   4   17.53    0.60
   6   9  -4   17.31    0.60
   6   9  -4   17.00    0.61
  -6  -9   3    9.21    0.34
  -6  -9   3    9.10    0.34
  -6  -9   3    9.46    0.35
  -6  -9   3    9.19    0.36
  -6  -9   3    9.17    0.35
  -6  -9   3    8.77    0.34
   6   9  -3    8.77    0.43
   6   9  -3    9.20    0.37
   6   9  -3    8.91    0.36
   6   9  -2   28.83    1.33
   6   9  -2   28.47    1.50
  -6  -9   1    8.15    0.45
   6   9  -1    8.82    0.61
   6   9  -1    8.43    0.68
  -6  -9   0    1.04    0.14
   6   9   0    1.00    0.21
  -6  -9  -1    8.03    0.45
   6   9   1    7.58    0.55
  -6  -9  -2   28.71    1.15
  -6  -9  -2   29.93    1.17
   6   9   2   29.75    1.29
   6   9   2   29.99    1.16
  -6  -9  -3    8.89    0.50
  -6  -9  -3    9.11    0.34
  -6  -9  -3    9.13    0.35
  -6  -9  -3    8.72    0.33
  -6  -9  -3    8.80    0.34
   6   9   3   10.05    0.59
   6   9   3    9.26    0.50
  -6  -9  -4   16.82    0.56
  -6  -9  -4   16.13    0.56
  -6  -9  -4   16.62    0.58
  -6  -9  -4   16.28    0.57
  -6  -9  -4   16.42    0.55
   6   9   4   17.86    0.89
  -6  -9  -5    1.83    0.09
  -6  -9  -5    1.66    0.08
  -6  -9  -5    1.70    0.09
  -6  -9  -5    1.80    0.08
  -6  -9  -5    1.63    0.09
  -7  -9   5   11.12    0.37
   7   9  -5   11.32    0.37
   7   9  -5   10.29    0.36
  -7  -9   4    1.85    0.11
  -7  -9   4    1.86    0.11
   7   9  -4    1.85    0.12
   7   9  -4    1.75    0.11
  -7  -9   3   15.20    0.55
  -7  -9   3   15.89    0.55
  -7  -9   3   15.55    0.53
  -7  -9   3   15.32    0.53
  -7  -9   3   14.65    0.53
  -7  -9   3   16.06    0.55
   7   9  -3   15.86    0.57
   7   9  -3   15.49    0.55
   7   9  -3   15.29    0.63
  -7  -9   2   13.41    0.47
  -7  -9   2   13.18    0.48
  -7  -9   2   12.91    0.48
  -7  -9   2   13.36    0.49
   7   9  -2   11.83    0.90
   7   9  -2   14.14    0.83
   7   9  -2   13.56    0.60
  -7  -9   1    1.25    0.17
   7   9  -1    1.24    0.27
   7   9  -1    1.58    0.27
  -7  -9   0   15.72    0.70
   7   9   0   13.59    0.87
  -7  -9  -1    1.51    0.18
   7   9   1    1.40    0.24
  -7  -9  -2   13.12    0.47
  -7  -9  -2   13.47    0.48
  -7  -9  -2   13.37    0.48
  -7  -9  -2   13.99    0.66
  -7  -9  -2   13.39    0.47
  -7  -9  -3   15.07    0.51
  -7  -9  -3   15.24    0.53
  -7  -9  -3   14.56    0.50
  -7  -9  -3   15.12    0.52
  -7  -9  -4    1.62    0.09
  -7  -9  -4    1.79    0.10
  -7  -9  -4    1.84    0.09
  -7  -9  -4    1.77    0.09
  -7  -9  -5    9.30    0.34
  -7  -9  -5   10.30    0.32
  -7  -9  -5   10.08    0.33
  -7  -9  -5    9.91    0.33
  -8  -9   4   11.76    0.40
  -8  -9   4   11.44    0.39
  -8  -9   4   11.64    0.40
   8   9  -4   12.03    0.41
   8   9  -4   11.44    0.40
  -8  -9   3    0.18    0.04
  -8  -9   3    0.17    0.04
  -8  -9   3    0.22    0.04
  -8  -9   3    0.15    0.04
   8   9  -3    0.27    0.05
   8   9  -3    0.22    0.08
  -8  -9   2    7.91    0.30
  -8  -9   2    7.52    0.29
  -8  -9   2    7.51    0.30
  -8  -9   2    7.25    0.28
  -8  -9   2    7.24    0.29
   8   9  -2    7.38    0.40
   8   9  -2    6.94    0.56
   8   9  -2    5.88    0.60
  -8  -9   1    6.43    0.40
  -8  -9   1    6.08    0.25
  -8  -9   1    6.19    0.27
  -8  -9   1    6.20    0.26
  -8  -9   1    6.03    0.25
  -8  -9   1    6.34    0.24
  -8  -9   1    6.21    0.26
   8   9  -1    4.87    0.54
   8   9  -1    7.15    0.55
  -8  -9   0    1.00    0.08
  -8  -9   0    1.02    0.08
  -8  -9   0    1.00    0.08
  -8  -9   0    0.96    0.08
  -8  -9   0    0.92    0.17
   8   9   0    0.74    0.20
   8   9   0    0.99    0.23
  -8  -9  -1    6.27    0.24
  -8  -9  -1    6.40    0.26
  -8  -9  -1    6.40    0.25
  -8  -9  -1    6.79    0.41
  -8  -9  -1    6.30    0.26
   8   9   1    5.06    0.47
  -8  -9  -2    6.69    0.27
  -8  -9  -2    6.34    0.26
  -8  -9  -2    7.04    0.27
  -8  -9  -2    6.73    0.27
  -8  -9  -3    0.18    0.03
  -8  -9  -3    0.21    0.04
  -8  -9  -3    0.22    0.04
  -8  -9  -4   11.16    0.37
  -8  -9  -4   11.00    0.38
  -9  -9   4    0.35    0.03
  -9  -9   4    0.36    0.03
   9   9  -4    0.44    0.04
  -9  -9   3   13.09    0.44
  -9  -9   3   13.26    0.45
  -9  -9   3   12.39    0.44
  -9  -9   3   12.93    0.44
   9   9  -3   13.21    0.46
  -9  -9   2    1.55    0.09
  -9  -9   2    1.42    0.09
  -9  -9   2    1.39    0.08
  -9  -9   2    1.53    0.09
  -9  -9   2    1.52    0.10
  -9  -9   2    1.55    0.10
   9   9  -2    1.60    0.17
   9   9  -2    1.16    0.24
   9   9  -2    1.38    0.10
  -9  -9   1    2.51    0.13
  -9  -9   1    2.53    0.14
  -9  -9   1    2.32    0.13
  -9  -9   1    2.45    0.11
  -9  -9   1    2.34    0.12
  -9  -9   1    2.52    0.13
   9   9  -1    1.76    0.31
   9   9  -1    1.80    0.27
  -9  -9   0    7.29    0.27
  -9  -9   0    7.85    0.28
  -9  -9   0    7.16    0.29
  -9  -9   0    7.58    0.29
  -9  -9   0    7.26    0.29
   9   9   0    5.99    0.55
  -9  -9  -1    2.38    0.12
  -9  -9  -1    2.22    0.13
  -9  -9  -1    2.66    0.11
  -9  -9  -1    2.39    0.12
   9   9   1    1.78    0.26
  -9  -9  -2    1.41    0.09
  -9  -9  -2    1.49    0.09
  -9  -9  -2    1.40    0.09
 -10  -9   3    3.20    0.14
 -10  -9   3    3.59    0.13
 -10  -9   3    3.61    0.14
 -10  -9   3    3.23    0.13
  10   9  -3    3.84    0.15
  10   9  -3    3.18    0.14
 -10  -9   2    3.51    0.15
 -10  -9   2    3.62    0.16
 -10  -9   2    3.34    0.13
 -10  -9   2    3.73    0.15
 -10  -9   2    3.50    0.15
 -10  -9   2    3.55    0.15
  10   9  -2    3.65    0.16
  10   9  -2    3.73    0.21
 -10  -9   1    4.73    0.20
 -10  -9   1    4.90    0.18
 -10  -9   1    4.55    0.19
 -10  -9   1    4.65    0.19
 -10  -9   1    4.74    0.20
 -10  -9   1    4.47    0.18
  10   9  -1    4.78    0.20
  10   9  -1    4.78    0.27
 -10  -9   0    5.82    0.23
 -10  -9   0    5.76    0.21
 -10  -9   0    5.93    0.23
 -10  -9   0    6.14    0.24
 -10  -9   0    5.90    0.23
  10   9   0    5.00    0.57
 -10  -9  -1    4.51    0.17
 -10  -9  -1    4.63    0.19
 -10  -9  -1    4.65    0.19
 -10  -9  -2    3.31    0.14
 -11  -9   1    8.92    0.31
 -11  -9   1    8.73    0.30
 -11  -9   1    9.01    0.31
 -11  -9   1    8.70    0.30
  11   9  -1    9.49    0.37
 -11  -9   0    2.96    0.13
 -11  -9   0    3.28    0.13
 -11  -9   0    3.44    0.13
 -11  -9   0    3.44    0.14
 -11  -9  -1    8.40    0.29
 -11  -9  -1    8.59    0.28
 -11  -9  -1    7.98    0.28
  11 -10   1    0.29    0.05
  11 -10   1    0.34    0.04
 -11  10  -1    0.26    0.03
 -11  10  -1    0.34    0.02
 -11  10  -1    0.32    0.03
 -11  10  -1    0.28    0.03
  11 -10   0   14.81    0.49
  11 -10   0   15.07    0.53
 -11  10   0   14.80    0.48
 -11  10   0   14.18    0.48
 -11  10   0   15.12    0.47
 -11  10   0   15.11    0.48
 -11  10   0   15.26    0.49
  11 -10  -1    0.30    0.05
  11 -10  -1    0.27    0.03
 -11  10   1    0.33    0.02
  10 -10   2    0.79    0.19
  10 -10   2    1.02    0.09
 -10  10  -2    1.00    0.06
 -10  10  -2    1.02    0.07
 -10  10  -2    0.99    0.06
 -10  10  -2    0.97    0.06
 -10  10  -2    0.93    0.05
  10 -10   1    7.72    0.45
  10 -10   1    7.75    0.34
 -10  10  -1    8.22    0.30
 -10  10  -1    8.11    0.27
 -10  10  -1    7.67    0.28
 -10  10  -1    7.59    0.29
 -10  10  -1    7.72    0.28
  10 -10   0    4.27    0.33
  10 -10   0    4.49    0.24
 -10  10   0    4.60    0.18
 -10  10   0    4.55    0.20
 -10  10   0    4.34    0.18
 -10  10   0    4.51    0.17
 -10  10   0    4.65    0.18
  10 -10  -1    7.90    0.29
  10 -10  -1    6.91    0.44
  10 -10  -1    8.19    0.34
 -10  10   1    8.00    0.27
 -10  10   1    7.52    0.29
 -10  10   1    7.89    0.27
 -10  10   1    7.60    0.28
 -10  10   1    7.86    0.28
  10 -10  -2    1.05    0.06
  10 -10  -2    0.88    0.08
  10 -10  -2    0.95    0.06
 -10  10   2    1.01    0.05
 -10  10   2    0.92    0.06
 -10  10   2    1.07    0.06
   9 -10   3    5.54    0.34
  -9  10  -3    5.76    0.20
  -9  10  -3    5.72    0.21
  -9  10  -3    5.50    0.20
  -9  10  -3    5.33    0.21
  -9  10  -3    5.70    0.21
   9 -10   2    6.83    0.50
   9 -10   2    7.37    0.44
  -9  10  -2    7.18    0.29
  -9  10  -2    7.31    0.27
  -9  10  -2    7.48    0.26
  -9  10  -2    7.28    0.27
  -9  10  -2    7.14    0.25
  -9  10  -2    7.19    0.28
   9 -10   1    0.36    0.08
   9 -10   1    0.50    0.14
   9 -10   1    0.56    0.18
  -9  10  -1    0.57    0.06
  -9  10  -1    0.53    0.08
  -9  10  -1    0.58    0.06
  -9  10  -1    0.63    0.07
  -9  10  -1    0.50    0.04
  -9  10  -1    0.43    0.04
   9 -10   0    1.30    0.13
   9 -10   0    1.15    0.22
   9 -10   0    1.38    0.21
  -9  10   0    1.27    0.07
  -9  10   0    1.37    0.09
  -9  10   0    1.27    0.09
  -9  10   0    1.29    0.09
  -9  10   0    1.32    0.10
   9 -10  -1    0.67    0.10
   9 -10  -1    0.52    0.14
  -9  10   1    0.48    0.04
  -9  10   1    0.45    0.07
  -9  10   1    0.41    0.05
  -9  10   1    0.75    0.06
  -9  10   1    0.58    0.06
   9 -10  -2    7.24    0.28
   9 -10  -2    6.82    0.32
  -9  10   2    7.21    0.26
  -9  10   2    7.40    0.27
  -9  10   2    7.13    0.25
   9 -10  -3    5.48    0.21
   9 -10  -3    5.22    0.19
  -9  10   3    5.47    0.21
  -9  10   3    5.69    0.20
  -9  10   3    5.41    0.19
  -8  10  -4    1.71    0.08
  -8  10  -4    1.64    0.07
  -8  10  -4    1.69    0.08
  -8  10  -4    1.72    0.08
  -8  10  -4    1.50    0.07
   8 -10   3   16.58    0.87
   8 -10   3   18.16    0.80
  -8  10  -3   17.93    0.62
  -8  10  -3   18.64    0.61
  -8  10  -3   19.37    0.59
  -8  10  -3   18.41    0.59
  -8  10  -3   18.98    0.61
  -8  10  -3   17.11    0.59
   8 -10   2    0.90    0.16
   8 -10   2    0.96    0.19
  -8  10  -2    0.83    0.06
  -8  10  -2    0.89    0.07
  -8  10  -2    0.88    0.08
  -8  10  -2    0.82    0.08
  -8  10  -2    0.91    0.09
  -8  10  -2    0.83    0.06
   8 -10   1   12.25    0.77
   8 -10   1   12.48    0.66
  -8  10  -1   11.63    0.41
  -8  10  -1   11.77    0.43
  -8  10  -1   11.96    0.44
  -8  10  -1   12.53    0.47
  -8  10  -1   12.13    0.41
  -8  10  -1   12.00    0.44
   8 -10   0   52.41    2.15
   8 -10   0   54.84    2.00
   8 -10   0   50.49    1.74
  -8  10   0   51.92    1.64
  -8  10   0   50.79    1.65
  -8  10   0   52.16    1.62
  -8  10   0   51.54    1.68
  -8  10   0   48.84    1.62
  -8  10   0   54.30    1.65
   8 -10  -1   11.09    0.40
   8 -10  -1   11.70    0.68
   8 -10  -1   11.29    0.79
   8 -10  -1   12.29    0.51
  -8  10   1   11.78    0.41
  -8  10   1   11.35    0.44
  -8  10   1   12.00    0.40
  -8  10   1   12.00    0.43
   8 -10  -2    0.87    0.11
   8 -10  -2    0.73    0.07
  -8  10   2    0.88    0.08
  -8  10   2    0.95    0.06
  -8  10   2    0.87    0.07
  -8  10   2    0.95    0.07
   8 -10  -3   18.90    0.62
   8 -10  -3   17.49    0.59
  -8  10   3   18.51    0.62
  -8  10   3   17.69    0.59
  -8  10   3   18.35    0.60
  -8  10   3   18.41    0.61
   8 -10  -4    1.70    0.09
   8 -10  -4    1.51    0.07
  -8  10   4    1.70    0.09
   7 -10   5    5.70    0.25
  -7  10  -5    6.12    0.21
  -7  10  -5    6.05    0.20
  -7  10  -5    6.12    0.20
   7 -10   4   13.56    0.65
  -7  10  -4   12.89    0.46
  -7  10  -4   13.88    0.46
  -7  10  -4   13.68    0.45
  -7  10  -4   13.38    0.46
  -7  10  -4   13.91    0.45
  -7  10  -4   13.81    0.47
   7 -10   3    1.48    0.20
   7 -10   3    1.38    0.22
  -7  10  -3    1.45    0.08
  -7  10  -3    1.58    0.10
  -7  10  -3    1.38    0.09
  -7  10  -3    1.47    0.09
  -7  10  -3    1.38    0.08
  -7  10  -3    1.48    0.10
   7 -10   2   15.22    0.84
   7 -10   2   15.23    0.74
  -7  10  -2   13.22    0.52
  -7  10  -2   14.46    0.51
  -7  10  -2   13.78    0.49
  -7  10  -2   14.34    0.52
  -7  10  -2   14.05    0.48
  -7  10  -2   14.63    0.51
  -7  10  -2   14.23    0.48
   7 -10   1   16.27    0.90
   7 -10   1   15.59    0.77
  -7  10  -1   15.14    0.52
  -7  10  -1   15.24    0.54
  -7  10  -1   14.91    0.55
  -7  10  -1   15.66    0.54
  -7  10  -1   15.33    0.52
   7 -10   0   12.31    0.67
   7 -10   0   12.41    0.78
  -7  10   0   10.58    0.73
   7 -10  -1   15.66    0.80
   7 -10  -1   14.31    0.90
   7 -10  -1   15.14    0.51
   7 -10  -1   14.85    0.60
  -7  10   1   15.42    0.53
  -7  10   1   15.01    0.50
  -7  10   1   14.33    0.50
  -7  10   1   14.70    0.51
   7 -10  -2   13.48    0.56
   7 -10  -2   13.91    0.66
   7 -10  -2   13.09    0.46
   7 -10  -2   13.96    0.50
  -7  10   2   14.21    0.49
  -7  10   2   12.83    0.45
  -7  10   2   14.24    0.47
  -7  10   2   13.49    0.50
  -7  10   2   13.62    0.46
   7 -10  -3    1.63    0.11
   7 -10  -3    1.39    0.08
  -7  10   3    1.57    0.10
  -7  10   3    1.50    0.08
  -7  10   3    1.58    0.11
  -7  10   3    1.49    0.09
   7 -10  -4   13.85    0.48
  -7  10   4   13.46    0.48
   7 -10  -5    6.19    0.21
  -7  10   5    5.52    0.21
   6 -10   5    4.50    0.23
   6 -10   5    4.13    0.33
   6 -10   5    4.79    0.18
  -6  10  -5    4.73    0.18
  -6  10  -5    4.61    0.18
  -6  10  -5    4.79    0.17
  -6  10  -5    4.68    0.18
  -6  10  -5    4.87    0.17
  -6  10  -5    4.92    0.17
   6 -10   4   27.49    1.29
  -6  10  -4   29.72    0.97
  -6  10  -4   29.76    0.96
  -6  10  -4   29.89    0.95
  -6  10  -4   30.34    0.94
  -6  10  -4   29.80    0.96
  -6  10  -4   29.99    0.94
  -6  10  -4   28.91    0.95
   6 -10   3   32.46    1.25
   6 -10   3   28.08    1.32
  -6  10  -3   27.81    0.94
  -6  10  -3   28.44    0.92
  -6  10  -3   28.40    0.94
  -6  10  -3   28.03    0.96
  -6  10  -3   27.72    0.93
  -6  10  -3   28.53    0.92
   6 -10   2    4.77    0.38
   6 -10   2    4.92    0.45
   6 -10   2    4.81    0.43
  -6  10  -2    5.00    0.42
  -6  10  -2    4.35    0.34
   6 -10   1   52.69    2.06
   6 -10   1   54.98    1.98
   6 -10   1   55.90    2.13
  -6  10  -1   52.73    2.00
  -6  10  -1   53.54    1.92
   6 -10   0    0.99    0.20
   6 -10   0    0.94    0.17
  -6  10   0    0.90    0.16
  -6  10   0    0.90    0.14
   6 -10  -1   52.22    1.98
   6 -10  -1   52.39    2.14
   6 -10  -2    4.76    0.34
   6 -10  -3   27.64    0.92
   6 -10  -3   26.63    0.88
   6 -10  -3   26.91    1.10
  -6  10   3   27.79    0.89
  -6  10   3   27.42    0.92
  -6  10   3   27.66    0.91
   6 -10  -4   26.97    0.90
   6 -10  -4   29.35    0.93
  -6  10   4   28.51    0.93
   6 -10  -5    4.68    0.18
  -6  10   5    4.64    0.18
  -6  10   5    4.44    0.17
   5 -10   5    0.41    0.09
   5 -10   5    0.54    0.13
  -5  10  -5    0.63    0.06
  -5  10  -5    0.60    0.05
  -5  10  -5    0.59    0.04
  -5  10  -5    0.60    0.04
  -5  10  -5    0.55    0.05
  -5  10  -5    0.55    0.05
   5 -10   4    7.73    0.57
   5 -10   4    7.58    0.37
   5 -10   4    8.56    0.52
  -5  10  -4    7.72    0.31
  -5  10  -4    7.90    0.31
  -5  10  -4    7.59    0.30
  -5  10  -4    7.80    0.28
  -5  10  -4    8.16    0.30
  -5  10  -4    8.05    0.29
  -5  10  -4    8.14    0.31
   5 -10   3    6.34    0.51
   5 -10   3    6.15    0.43
  -5  10  -3    5.81    0.22
  -5  10  -3    5.89    0.24
  -5  10  -3    5.79    0.23
  -5  10  -3    5.62    0.24
  -5  10  -3    5.87    0.26
  -5  10  -3    5.56    0.24
  -5  10  -3    6.06    0.25
   5 -10   2   27.56    1.26
   5 -10   2   28.55    1.16
   5 -10   2   27.61    1.26
  -5  10  -2   25.57    1.09
  -5  10  -2   27.44    1.18
   5 -10   1   11.91    0.67
   5 -10   1   11.78    0.70
  -5  10  -1   11.83    0.63
  -5  10  -1   11.82    0.59
   5 -10   0   14.78    0.84
  -5  10   0   16.13    0.74
  -5  10   0   16.56    0.71
   5 -10  -1   10.80    0.53
  -5  10   1   11.47    0.56
   5 -10  -2   27.77    1.10
   5 -10  -3    5.50    0.37
   5 -10  -3    5.39    0.21
   5 -10  -3    5.42    0.24
  -5  10   3    5.00    0.24
  -5  10   3    5.61    0.23
  -5  10   3    5.24    0.21
   5 -10  -4    7.58    0.30
   5 -10  -4    7.36    0.27
  -5  10   4    7.79    0.31
  -5  10   4    7.25    0.29
   5 -10  -5    0.63    0.05
   5 -10  -5    0.53    0.04
  -5  10   5    0.48    0.05
  -5  10   5    0.59    0.05
   4 -10   5    4.04    0.23
   4 -10   5    3.76    0.16
   4 -10   5    3.80    0.31
  -4  10  -5    3.98    0.16
  -4  10  -5    3.67    0.15
  -4  10  -5    4.13    0.18
  -4  10  -5    3.97    0.16
  -4  10  -5    3.91    0.17
  -4  10  -5    4.21    0.18
  -4  10  -5    3.85    0.16
   4 -10   4   24.10    1.19
   4 -10   4   25.20    1.06
   4 -10   4   21.99    0.85
  -4  10  -4   23.03    0.79
  -4  10  -4   22.51    0.96
  -4  10  -4   22.86    0.75
  -4  10  -4   23.49    0.77
  -4  10  -4   23.47    0.76
  -4  10  -4   23.90    0.79
  -4  10  -4   22.38    0.78
  -4  10  -4   23.12    0.78
   4 -10   3    4.24    0.42
   4 -10   3    4.12    0.41
   4 -10   3    4.95    0.37
  -4  10  -3    3.81    0.30
  -4  10  -3    4.07    0.32
   4 -10   2   31.72    1.36
   4 -10   2   32.61    1.38
  -4  10  -2   31.05    1.29
  -4  10  -2   31.36    1.22
   4 -10   1   27.98    1.18
   4 -10   1   27.81    1.22
  -4  10  -1   28.64    1.09
  -4  10  -1   27.97    1.13
   4 -10   0    5.41    0.43
  -4  10   0    6.00    0.35
   4 -10  -1   26.14    1.00
  -4  10   1   26.84    1.03
   4 -10  -2   29.79    1.12
  -4  10   2   28.27    1.12
   4 -10  -3    3.83    0.30
   4 -10  -4   22.04    0.93
   4 -10  -4   22.67    0.72
   4 -10  -4   20.94    0.74
   4 -10  -4   22.07    0.74
  -4  10   4   22.32    0.75
  -4  10   4   21.69    0.74
   4 -10  -5    3.62    0.14
   4 -10  -5    3.67    0.16
  -4  10   5    3.64    0.17
  -4  10   5    3.54    0.16
   3 -10   6    3.57    0.17
   3 -10   6    4.23    0.16
   3 -10   6    4.31    0.15
  -3  10  -6    4.15    0.15
  -3  10  -6    4.12    0.15
  -3  10  -6    4.00    0.15
  -3  10  -6    4.27    0.15
   3 -10   5    7.31    0.27
   3 -10   5    7.20    0.46
   3 -10   5    8.09    0.35
  -3  10  -5    7.35    0.28
  -3  10  -5    7.31    0.26
  -3  10  -5    7.02    0.27
  -3  10  -5    7.55    0.29
  -3  10  -5    7.14    0.27
  -3  10  -5    6.86    0.27
   3 -10   4   10.37    0.71
   3 -10   4    9.72    0.35
   3 -10   4    9.78    0.44
   3 -10   4   10.72    0.60
  -3  10  -4   10.24    0.54
  -3  10  -4    9.04    0.36
  -3  10  -4    9.89    0.35
  -3  10  -4    9.75    0.38
  -3  10  -4   10.15    0.38
  -3  10  -4    9.31    0.34
  -3  10  -4    9.77    0.36
  -3  10  -4    9.89    0.37
  -3  10  -4    9.92    0.36
   3 -10   3   13.90    0.81
   3 -10   3   13.29    0.78
   3 -10   3   12.81    0.67
  -3  10  -3   12.41    0.62
  -3  10  -3   12.66    0.62
   3 -10   2   12.25    0.68
   3 -10   2   12.31    0.70
  -3  10  -2   12.09    0.63
  -3  10  -2   12.00    0.56
  -3  10  -2   13.05    0.59
   3 -10   1   22.37    1.02
   3 -10   1   23.36    0.99
  -3  10  -1   23.78    0.95
  -3  10  -1   24.10    0.92
   3 -10   0   37.17    1.98
  -3  10   0   37.83    1.35
   3 -10  -1   22.37    1.06
   3 -10  -1   22.74    0.87
  -3  10   1   23.43    0.91
   3 -10  -2   11.77    0.56
  -3  10   2   12.40    0.58
   3 -10  -3   12.67    0.61
  -3  10   3   11.82    0.61
   3 -10  -4    9.27    0.36
   3 -10  -4    9.03    0.36
   3 -10  -4    9.55    0.33
   3 -10  -4    9.53    0.52
  -3  10   4    9.02    0.35
  -3  10   4    9.54    0.37
   3 -10  -5    7.16    0.28
   3 -10  -5    6.57    0.27
   3 -10  -5    7.26    0.25
  -3  10   5    7.18    0.27
  -3  10   5    6.83    0.28
   3 -10  -6    3.93    0.14
   3 -10  -6    3.72    0.15
  -3  10   6    4.00    0.15
   2 -10   6    9.49    0.31
   2 -10   6    8.69    0.31
  -2  10  -6    8.83    0.31
  -2  10  -6    8.91    0.31
  -2  10  -6    8.90    0.30
  -2  10  -6    9.25    0.31
   2 -10   5   27.70    0.89
   2 -10   5   28.08    0.97
  -2  10  -5   28.54    0.91
  -2  10  -5   27.07    0.89
  -2  10  -5   27.46    0.90
  -2  10  -5   26.90    0.88
   2 -10   4   31.38    1.24
   2 -10   4   28.78    0.95
   2 -10   4   29.14    1.04
   2 -10   4   29.10    1.39
  -2  10  -4   28.88    0.94
  -2  10  -4   32.59    1.20
  -2  10  -4   27.75    0.95
  -2  10  -4   29.29    0.98
  -2  10  -4   29.37    0.97
  -2  10  -4   29.32    0.95
  -2  10  -4   28.23    0.98
   2 -10   3   57.11    2.15
   2 -10   3   52.71    1.99
   2 -10   3   55.80    2.18
  -2  10  -3   56.71    1.95
  -2  10  -3   55.70    1.95
   2 -10   2   10.83    0.63
   2 -10   2   11.49    0.62
  -2  10  -2   10.30    0.50
  -2  10  -2   10.51    0.51
   2 -10   1   88.61    3.07
  -2  10  -1   88.61    2.97
  -2  10  -1   96.39    3.01
  -2  10  -1   95.77    3.04
   2 -10   0   68.91    2.77
  -2  10   0   70.31    2.26
  -2  10   0   65.43    2.21
   2 -10  -1   85.57    3.14
   2 -10  -1   93.86    2.95
   2 -10  -1   90.09    3.55
  -2  10   1   94.21    2.98
   2 -10  -2   12.14    0.56
  -2  10   2   11.73    0.57
   2 -10  -3   54.91    1.92
  -2  10   3   53.79    1.93
   2 -10  -4   27.51    0.92
   2 -10  -4   26.42    0.88
   2 -10  -4   27.48    1.10
   2 -10  -4   27.70    0.88
   2 -10  -4   26.88    0.91
   2 -10  -4   27.47    0.90
  -2  10   4   27.40    0.91
  -2  10   4   26.89    0.90
   2 -10  -5   28.78    0.89
   2 -10  -5   26.86    0.86
   2 -10  -5   24.18    0.87
  -2  10   5   25.49    0.88
  -2  10   5   28.30    0.88
   2 -10  -6    8.39    0.28
   2 -10  -6    8.09    0.29
  -2  10   6    8.65    0.29
   1 -10   6    3.44    0.13
   1 -10   6    3.14    0.13
  -1  10  -6    3.29    0.13
  -1  10  -6    3.52    0.14
  -1  10  -6    3.42    0.14
   1 -10   5    2.64    0.12
   1 -10   5    2.29    0.17
   1 -10   5    2.39    0.12
  -1  10  -5    2.35    0.13
  -1  10  -5    2.43    0.13
  -1  10  -5    2.43    0.12
  -1  10  -5    2.51    0.14
  -1  10  -5    2.42    0.11
   1 -10   4   18.68    0.90
  -1  10  -4   20.23    0.86
   1 -10   3   15.67    0.84
  -1  10  -3   16.52    0.72
   1 -10   2   17.82    0.84
  -1  10  -2   17.63    0.72
  -1  10  -2   17.07    0.71
   1 -10   1    2.21    0.22
   1 -10   1    2.29    0.32
  -1  10  -1    2.40    0.18
  -1  10  -1    2.24    0.17
   1 -10   0   34.43    1.60
  -1  10   0   33.63    1.17
  -1  10   0   30.72    1.13
   1 -10  -1    2.17    0.36
   1 -10  -1    2.31    0.18
   1 -10  -1    2.29    0.26
  -1  10   1    2.09    0.16
  -1  10   1    2.48    0.19
   1 -10  -2   16.94    0.72
  -1  10   2   17.66    0.74
   1 -10  -3   16.97    0.74
  -1  10   3   16.43    0.75
   1 -10  -4   19.13    0.84
   1 -10  -5    2.60    0.12
   1 -10  -5    2.39    0.13
   1 -10  -5    2.25    0.12
   1 -10  -5    2.57    0.14
   1 -10  -5    2.36    0.12
  -1  10   5    2.39    0.13
  -1  10   5    2.27    0.13
  -1  10   5    2.43    0.16
   1 -10  -6    3.11    0.12
   1 -10  -6    2.85    0.13
   1 -10  -6    2.91    0.13
   1 -10  -6    3.28    0.13
  -1  10   6    3.28    0.13
  -1  10   6    3.11    0.13
   0 -10   6   16.93    0.54
   0 -10   6   16.40    0.55
   0  10  -6   17.31    0.54
   0  10  -6   16.53    0.54
   0  10  -6   16.83    0.55
   0 -10   5    0.04    0.02
   0 -10   5    0.03    0.02
   0  10  -5    0.08    0.02
   0  10  -5    0.04    0.02
   0  10  -5   -0.01    0.02
   0 -10   4    3.10    0.43
   0  10  -4    4.17    0.31
   0 -10   3    0.03    0.06
   0  10  -3   -0.01    0.03
   0  10  -2   95.16    3.10
   0 -10   1    0.00    0.05
   0  10  -1    0.07    0.04
   0  10  -1    0.03    0.03
   0 -10   0  127.44    4.47
   0 -10   0  117.53    3.92
   0 -10   0  128.87    4.11
   0  10   0  127.38    3.95
   0  10   0  122.23    3.94
   0 -10  -1    0.04    0.04
   0 -10  -1    0.06    0.08
   0 -10  -1    0.05    0.04
   0 -10  -1    0.01    0.05
   0  10   1    0.07    0.04
   0  10   1    0.03    0.03
   0 -10  -2   87.47    3.01
   0 -10  -2   91.33    3.00
   0  10   2   95.73    3.04
   0  10   2   90.29    2.98
   0  10   2   94.98    3.33
   0 -10  -3    0.07    0.06
   0 -10  -3    0.05    0.04
   0  10   3    0.14    0.07
   0  10   3    0.00    0.06
   0  10   3    0.08    0.05
   0 -10  -4    3.76    0.29
   0  10   4    3.52    0.35
   0  10   4    3.25    0.32
   0 -10  -5    0.05    0.02
   0 -10  -5    0.02    0.03
   0 -10  -5    0.00    0.02
   0  10   5    0.01    0.03
   0  10   5    0.02    0.05
   0 -10  -6   16.91    0.52
   0 -10  -6   15.96    0.54
   0 -10  -6   16.13    0.52
   0 -10  -6   16.60    0.54
   0  10   6   16.12    0.54
   0  10   6   16.25    0.54
  -1 -10   6    3.36    0.13
  -1 -10   6    3.09    0.12
   1  10  -6    3.30    0.14
   1  10  -6    3.01    0.12
   1  10  -6    3.22    0.13
  -1 -10   5    2.46    0.12
  -1 -10   5    2.47    0.12
   1  10  -5    2.10    0.14
   1  10  -5    2.26    0.13
   1  10  -5    2.41    0.12
   1  10  -5    2.35    0.13
   1  10  -4   19.18    0.83
  -1 -10   3   16.03    0.83
   1  10  -3   16.42    0.71
  -1 -10   2   15.90    0.76
   1  10  -2   17.14    0.69
  -1 -10   1    2.13    0.32
   1  10  -1    2.24    0.18
  -1 -10   0   32.29    1.28
  -1 -10   0   31.20    1.12
  -1 -10   0   32.54    1.58
   1  10   0   32.50    1.12
   1  10   0   32.14    1.13
  -1 -10  -1    2.38    0.18
  -1 -10  -1    2.15    0.18
  -1 -10  -1    1.92    0.34
  -1 -10  -1    2.47    0.27
   1  10   1    2.41    0.18
   1  10   1    2.45    0.19
  -1 -10  -2   17.23    0.71
  -1 -10  -2   16.93    0.72
   1  10   2   17.25    0.91
   1  10   2   16.46    0.70
   1  10   2   17.38    0.72
  -1 -10  -3   16.15    0.71
  -1 -10  -3   16.62    0.73
   1  10   3   15.55    0.70
   1  10   3   15.88    0.73
   1  10   3   16.76    0.94
  -1 -10  -4   18.35    0.82
  -1 -10  -4   18.12    0.81
   1  10   4   19.95    1.04
   1  10   4   18.66    0.82
   1  10   4   19.70    0.93
  -1 -10  -5    2.42    0.13
  -1 -10  -5    2.29    0.12
  -1 -10  -5    2.36    0.12
  -1 -10  -5    2.42    0.11
  -1 -10  -5    2.35    0.12
  -1 -10  -5    2.30    0.13
   1  10   5    2.55    0.19
   1  10   5    2.30    0.25
   1  10   5    2.42    0.13
  -1 -10  -6    3.27    0.13
  -1 -10  -6    3.22    0.14
  -1 -10  -6    3.29    0.13
  -1 -10  -6    3.30    0.14
   1  10   6    3.16    0.16
   1  10   6    3.23    0.14
   1  10   6    3.35    0.14
  -2 -10   6    8.88    0.31
   2  10  -6    8.98    0.31
  -2 -10   5   26.48    0.86
  -2 -10   5   27.00    0.88
   2  10  -5   27.09    0.87
   2  10  -5   25.74    0.89
   2  10  -5   27.75    0.89
  -2 -10   4   28.93    0.93
  -2 -10   4   27.58    0.92
   2  10  -4   27.85    0.96
   2  10  -4   29.05    0.93
   2  10  -4   29.37    1.13
   2  10  -4   28.76    0.96
  -2 -10   3   50.88    2.01
   2  10  -3   55.51    1.86
  -2 -10   2   10.44    0.57
   2  10  -2   10.67    0.50
  -2 -10   1   84.15    3.29
   2  10  -1   88.99    2.81
  -2 -10   0   66.75    2.44
  -2 -10   0   67.59    2.24
  -2 -10   0   68.28    2.79
   2  10   0   70.56    2.26
  -2 -10  -1   98.88    3.02
  -2 -10  -1   94.97    3.00
  -2 -10  -1   88.19    3.21
  -2 -10  -1   87.59    3.55
   2  10   1   93.97    3.00
   2  10   1   89.03    2.97
  -2 -10  -2   11.56    0.53
  -2 -10  -2   10.83    0.52
   2  10   2   10.94    0.52
   2  10   2   10.57    0.64
   2  10   2   10.84    0.52
  -2 -10  -3   56.53    1.98
  -2 -10  -3   57.24    1.98
   2  10   3   55.28    1.99
   2  10   3   53.79    2.07
   2  10   3   61.22    2.36
   2  10   3   54.52    1.97
  -2 -10  -4   26.20    0.94
  -2 -10  -4   27.97    0.93
  -2 -10  -4   26.58    1.15
  -2 -10  -4   29.17    0.92
  -2 -10  -4   27.39    0.91
  -2 -10  -4   27.44    0.93
  -2 -10  -4   27.80    0.92
  -2 -10  -4   28.09    0.94
  -2 -10  -4   29.48    1.14
  -2 -10  -4   27.03    0.91
   2  10   4   28.58    1.38
   2  10   4   29.52    1.14
   2  10   4   32.86    1.29
  -2 -10  -5   25.28    0.83
  -2 -10  -5   26.71    0.83
  -2 -10  -5   26.30    0.84
  -2 -10  -5   26.73    0.86
  -2 -10  -5   26.10    0.84
  -2 -10  -5   26.20    0.85
  -2 -10  -5   26.52    0.85
   2  10   5   26.21    0.94
   2  10   5   22.84    1.19
   2  10   5   26.07    1.10
  -2 -10  -6    8.55    0.29
  -2 -10  -6    9.12    0.31
  -2 -10  -6    8.48    0.29
  -2 -10  -6    8.24    0.29
  -2 -10  -6    8.85    0.29
  -2 -10  -6    8.34    0.30
   2  10   6    8.53    0.30
   2  10   6    8.97    0.34
  -3 -10   6    4.08    0.15
   3  10  -6    4.03    0.16
  -3 -10   5    7.45    0.28
   3  10  -5    6.97    0.29
   3  10  -5    7.20    0.29
  -3 -10   4    9.99    0.35
  -3 -10   4    8.68    0.33
   3  10  -4    9.51    0.37
   3  10  -4    9.37    0.37
   3  10  -4    9.13    0.34
  -3 -10   3   11.14    0.65
   3  10  -2   11.39    0.52
   3  10  -1   21.93    0.85
   3  10  -1   23.04    1.12
  -3 -10   0   33.16    1.44
  -3 -10   0   36.38    1.28
   3  10   0   37.97    1.54
   3  10   0   36.65    1.28
  -3 -10  -1   22.91    1.18
  -3 -10  -1   24.01    0.93
  -3 -10  -1   23.18    0.92
   3  10   1   24.77    0.93
   3  10   1   23.78    1.09
  -3 -10  -2   12.26    0.57
  -3 -10  -2   12.37    0.58
   3  10   2   12.08    0.69
   3  10   2   11.98    0.57
   3  10   2   10.87    0.54
  -3 -10  -3   12.71    0.62
  -3 -10  -3   12.03    0.61
   3  10   3   12.95    0.83
   3  10   3   12.14    0.68
   3  10   3   11.79    0.60
   3  10   3   12.68    0.62
  -3 -10  -4    9.51    0.36
  -3 -10  -4   10.04    0.54
  -3 -10  -4    9.66    0.36
  -3 -10  -4   10.01    0.38
  -3 -10  -4    9.31    0.36
  -3 -10  -4    9.56    0.35
   3  10   4    9.91    0.73
   3  10   4    9.88    0.53
   3  10   4   10.31    0.61
  -3 -10  -5    7.61    0.28
  -3 -10  -5    7.12    0.27
  -3 -10  -5    6.90    0.26
  -3 -10  -5    6.98    0.27
  -3 -10  -5    6.95    0.26
  -3 -10  -5    7.01    0.26
  -3 -10  -5    6.76    0.25
   3  10   5    5.87    0.50
   3  10   5    7.28    0.46
   3  10   5    7.27    0.35
  -3 -10  -6    3.88    0.14
  -3 -10  -6    3.63    0.14
  -3 -10  -6    3.97    0.14
  -3 -10  -6    3.99    0.16
  -3 -10  -6    3.99    0.15
  -3 -10  -6    4.16    0.15
  -3 -10  -6    3.99    0.15
   3  10   6    3.74    0.15
   3  10   6    4.20    0.19
  -4 -10   5    3.88    0.16
  -4 -10   5    3.57    0.16
   4  10  -5    4.06    0.18
   4  10  -5    3.89    0.18
  -4 -10   4   23.05    0.77
  -4 -10   4   23.48    0.76
  -4 -10   4   22.03    0.77
   4  10  -4   23.02    0.78
   4  10  -4   22.76    0.79
  -4 -10   3    3.34    0.32
  -4 -10   1   25.74    0.99
   4  10  -1   27.84    1.31
   4  10  -1   25.99    0.99
  -4 -10   0    5.49    0.33
   4  10   0    5.63    0.32
   4  10   0    6.20    0.49
  -4 -10  -1   28.78    1.10
  -4 -10  -1   28.13    1.09
   4  10   1   30.03    1.30
   4  10   1   27.70    1.08
  -4 -10  -2   32.17    1.23
  -4 -10  -2   33.03    1.23
   4  10   2   31.89    1.22
   4  10   2   31.07    1.37
  -4 -10  -3    4.10    0.32
  -4 -10  -3    4.00    0.31
   4  10   3    4.58    0.42
   4  10   3    4.29    0.32
  -4 -10  -4   22.42    0.76
  -4 -10  -4   21.65    0.74
  -4 -10  -4   21.57    0.73
  -4 -10  -4   22.37    0.74
  -4 -10  -4   22.30    0.73
  -4 -10  -4   22.18    0.74
  -4 -10  -4   22.74    0.95
   4  10   4   22.59    1.02
   4  10   4   22.26    0.94
  -4 -10  -5    3.84    0.16
  -4 -10  -5    3.84    0.17
  -4 -10  -5    3.87    0.16
  -4 -10  -5    4.07    0.17
  -4 -10  -5    4.08    0.16
  -4 -10  -5    3.62    0.17
   4  10   5    3.57    0.22
   4  10   5    3.92    0.32
   4  10   6    3.57    0.16
  -5 -10   5    0.55    0.05
  -5 -10   5    0.48    0.05
   5  10  -5    0.53    0.06
   5  10  -5    0.63    0.06
  -5 -10   4    8.09    0.31
  -5 -10   4    7.85    0.30
  -5 -10   4    8.01    0.31
   5  10  -4    7.47    0.32
   5  10  -4    7.72    0.31
  -5 -10   3    5.66    0.24
  -5 -10   3    5.61    0.26
  -5 -10   3    5.44    0.23
  -5 -10   3    5.65    0.24
   5  10  -3    5.68    0.26
   5  10  -3    5.26    0.31
   5  10  -2   17.39    0.93
  -5 -10   1   11.84    0.55
   5  10  -1   11.65    0.81
  -5 -10   0   16.58    0.73
   5  10   0   14.96    0.68
   5  10   0   18.83    0.99
  -5 -10  -1   12.21    0.58
  -5 -10  -1   11.08    0.55
   5  10   1   11.78    0.56
  -5 -10  -2   27.39    1.10
  -5 -10  -2   27.46    1.10
   5  10   2   27.15    1.09
   5  10   2   27.64    1.24
  -5 -10  -3    5.18    0.24
  -5 -10  -3    5.44    0.24
  -5 -10  -3    5.49    0.23
  -5 -10  -3    5.30    0.22
  -5 -10  -3    5.63    0.38
  -5 -10  -3    5.91    0.38
  -5 -10  -3    5.58    0.23
   5  10   3    6.36    0.49
   5  10   3    5.97    0.39
  -5 -10  -4    7.52    0.29
  -5 -10  -4    7.88    0.29
  -5 -10  -4    7.25    0.29
  -5 -10  -4    7.57    0.30
  -5 -10  -4    7.47    0.30
  -5 -10  -4    8.05    0.29
   5  10   4    8.41    0.60
   5  10   4    7.41    0.49
  -5 -10  -5    0.59    0.05
  -5 -10  -5    0.56    0.05
  -5 -10  -5    0.60    0.05
  -5 -10  -5    0.63    0.05
  -5 -10  -5    0.59    0.06
  -5 -10  -5    0.56    0.05
   5  10   5    0.55    0.13
  -6 -10   5    4.85    0.18
  -6 -10   5    4.36    0.17
   6  10  -5    4.41    0.18
   6  10  -5    4.77    0.18
  -6 -10   4   29.66    0.95
  -6 -10   4   30.52    0.97
  -6 -10   4   30.11    0.97
   6  10  -4   28.86    0.97
   6  10  -4   28.67    0.98
  -6 -10   3   27.19    0.92
  -6 -10   3   27.79    0.91
  -6 -10   3   27.28    0.90
  -6 -10   3   28.03    0.91
   6  10  -3   26.71    1.00
   6  10  -3   27.79    0.94
   6  10  -2    5.07    0.53
   6  10  -2    4.48    0.44
  -6 -10   1   51.73    1.92
   6  10  -1   56.00    2.16
   6  10  -1   57.60    2.37
  -6 -10   0    0.82    0.15
   6  10   0    0.82    0.19
   6  10   0    1.06    0.24
  -6 -10  -1   52.91    1.94
   6  10   1   56.61    2.18
  -6 -10  -2    4.27    0.32
  -6 -10  -2    4.55    0.33
   6  10   2    4.75    0.33
   6  10   2    4.65    0.41
  -6 -10  -3   27.29    0.88
  -6 -10  -3   26.97    0.89
  -6 -10  -3   25.79    0.87
  -6 -10  -3   26.47    0.89
  -6 -10  -3   25.33    1.31
  -6 -10  -3   26.97    0.88
  -6 -10  -3   26.97    0.87
  -6 -10  -3   25.49    1.07
   6  10   3   26.36    1.08
   6  10   3   29.34    1.24
  -6 -10  -4   27.80    0.91
  -6 -10  -4   27.91    0.90
  -6 -10  -4   27.70    0.89
  -6 -10  -4   28.07    0.90
  -6 -10  -4   27.35    0.90
  -6 -10  -5    4.77    0.17
  -6 -10  -5    4.45    0.18
  -6 -10  -5    4.65    0.17
  -6 -10  -5    4.44    0.17
  -7 -10   5    6.25    0.22
  -7 -10   4   12.57    0.44
  -7 -10   4   13.68    0.46
  -7 -10   4   13.49    0.46
   7  10  -4   13.61    0.48
   7  10  -4   13.29    0.46
  -7 -10   3    1.51    0.10
  -7 -10   3    1.35    0.09
  -7 -10   3    1.52    0.10
  -7 -10   3    1.38    0.09
  -7 -10   3    1.39    0.10
   7  10  -3    1.45    0.11
   7  10  -3    1.29    0.14
  -7 -10   2   12.90    0.48
  -7 -10   2   13.85    0.50
  -7 -10   2   14.10    0.50
  -7 -10   2   13.29    0.48
  -7 -10   2   13.61    0.49
   7  10  -2   14.98    0.63
   7  10  -2   13.79    0.94
   7  10  -2   13.21    0.82
   7  10  -2   13.36    0.51
  -7 -10   1   14.43    0.53
  -7 -10   1   15.89    0.71
  -7 -10   1   14.97    0.54
  -7 -10   1   14.38    0.51
  -7 -10   1   14.85    0.51
  -7 -10   1   14.83    0.53
  -7 -10   1   14.89    0.53
   7  10  -1   16.32    0.89
   7  10  -1   13.95    0.97
  -7 -10   0   10.74    0.56
   7  10   0   11.27    0.79
   7  10   0   10.63    0.68
  -7 -10  -1   13.87    0.50
  -7 -10  -1   14.29    0.50
  -7 -10  -1   14.69    0.69
  -7 -10  -1   14.09    0.51
  -7 -10  -1   14.35    0.49
  -7 -10  -1   13.97    0.52
   7  10   1   15.68    0.88
  -7 -10  -2   13.64    0.48
  -7 -10  -2   12.50    0.45
  -7 -10  -2   12.98    0.64
  -7 -10  -2   13.07    0.48
  -7 -10  -2   13.68    0.47
  -7 -10  -2   13.63    0.47
   7  10   2   13.22    0.75
  -7 -10  -3    1.35    0.08
  -7 -10  -3    1.40    0.09
  -7 -10  -3    1.37    0.09
  -7 -10  -3    1.32    0.08
  -7 -10  -3    1.26    0.09
   7  10   3    1.47    0.21
  -7 -10  -4   12.36    0.42
  -7 -10  -4   12.42    0.42
  -7 -10  -4   12.70    0.42
  -7 -10  -4   12.69    0.43
  -7 -10  -4   12.44    0.42
  -8 -10   4    1.83    0.09
  -8 -10   4    1.84    0.09
   8  10  -4    1.66    0.09
   8  10  -4    1.77    0.10
  -8 -10   3   17.98    0.60
  -8 -10   3   17.94    0.60
  -8 -10   3   17.87    0.61
  -8 -10   3   18.48    0.61
   8  10  -3   18.42    0.62
   8  10  -3   16.35    0.66
  -8 -10   2    0.83    0.07
  -8 -10   2    0.90    0.07
  -8 -10   2    0.72    0.07
  -8 -10   2    0.86    0.08
   8  10  -2    0.74    0.08
   8  10  -2    0.90    0.15
   8  10  -2    0.75    0.23
  -8 -10   1   11.58    0.42
  -8 -10   1   12.19    0.42
  -8 -10   1   11.44    0.43
  -8 -10   1   11.09    0.39
  -8 -10   1   10.92    0.56
  -8 -10   1   11.53    0.41
   8  10  -1   11.52    0.84
   8  10  -1   10.75    0.71
  -8 -10   0   49.83    1.57
  -8 -10   0   48.28    1.78
  -8 -10   0   50.69    1.58
  -8 -10   0   49.79    1.55
  -8 -10   0   47.37    1.58
  -8 -10   0   48.97    1.58
   8  10   0   50.56    1.96
  -8 -10  -1   11.46    0.40
  -8 -10  -1   10.98    0.42
  -8 -10  -1   11.31    0.42
  -8 -10  -1   11.14    0.58
  -8 -10  -1   11.63    0.40
  -8 -10  -1   11.68    0.41
   8  10   1   11.24    0.72
  -8 -10  -2    0.81    0.07
  -8 -10  -2    0.78    0.06
  -8 -10  -2    0.88    0.07
  -8 -10  -2    0.80    0.07
  -8 -10  -2    0.89    0.07
   8  10   2    0.95    0.18
  -8 -10  -3   16.81    0.57
  -8 -10  -3   16.51    0.56
  -8 -10  -3   16.99    0.56
  -8 -10  -4    1.50    0.08
  -8 -10  -4    1.46    0.07
  -8 -10  -4    1.47    0.07
  -9 -10   3    5.44    0.21
  -9 -10   3    5.60    0.21
  -9 -10   3    5.43    0.20
  -9 -10   3    5.44    0.21
   9  10  -3    5.16    0.22
   9  10  -3    5.47    0.22
  -9 -10   2    7.40    0.28
  -9 -10   2    6.54    0.25
  -9 -10   2    7.27    0.27
  -9 -10   2    6.77    0.27
  -9 -10   2    7.20    0.27
  -9 -10   2    6.79    0.27
   9  10  -2    7.42    0.36
   9  10  -2    7.02    0.28
  -9 -10   1    0.48    0.06
  -9 -10   1    0.44    0.06
  -9 -10   1    0.37    0.05
  -9 -10   1    0.51    0.05
  -9 -10   1    0.47    0.06
   9  10  -1    0.53    0.19
   9  10  -1    0.34    0.15
   9  10  -1    0.49    0.11
  -9 -10   0    1.28    0.09
  -9 -10   0    1.15    0.09
  -9 -10   0    1.42    0.09
  -9 -10   0    1.33    0.08
   9  10   0    0.89    0.19
   9  10   0    1.13    0.23
  -9 -10  -1    0.44    0.05
  -9 -10  -1    0.53    0.06
  -9 -10  -1    0.48    0.06
  -9 -10  -1    0.56    0.06
  -9 -10  -2    6.91    0.25
  -9 -10  -2    6.76    0.26
  -9 -10  -2    6.64    0.24
  -9 -10  -2    6.58    0.25
  -9 -10  -3    5.00    0.19
 -10 -10   2    1.00    0.06
 -10 -10   2    0.96    0.05
 -10 -10   2    1.07    0.07
 -10 -10   2    0.91    0.06
 -10 -10   2    0.96    0.06
 -10 -10   2    1.01    0.06
  10  10  -2    0.94    0.10
  10  10  -2    0.97    0.07
 -10 -10   1    7.76    0.28
 -10 -10   1    7.48    0.27
 -10 -10   1    7.48    0.28
 -10 -10   1    7.56    0.28
 -10 -10   1    7.89    0.29
  10  10  -1    7.85    0.36
 -10 -10   0    4.45    0.18
 -10 -10   0    4.27    0.16
 -10 -10   0    4.48    0.18
 -10 -10   0    4.04    0.18
 -10 -10   0    4.13    0.17
 -10 -10  -1    7.88    0.28
 -10 -10  -1    7.47    0.26
 -10 -10  -1    7.37    0.27
 -10 -10  -1    7.51    0.27
 -10 -10  -2    0.83    0.05
 -10 -10  -2    0.79    0.05
 -11 -10   1    0.29    0.02
 -11 -10   1    0.33    0.03
 -11 -10   1    0.27    0.03
 -11 -10   1    0.35    0.03
  11  10  -1    0.18    0.05
 -11 -10   0   14.52    0.49
 -11 -10   0   15.18    0.47
 -11 -10   0   14.80    0.48
 -11 -10  -1    0.29    0.03
  10 -11   2    2.90    0.11
  10 -11   2    3.05    0.15
 -10  11  -2    2.81    0.11
 -10  11  -2    2.78    0.12
 -10  11  -2    2.69    0.12
 -10  11  -2    2.64    0.10
 -10  11  -2    2.79    0.12
 -10  11  -2    2.89    0.12
  10 -11   1    1.55    0.12
  10 -11   1    1.35    0.17
 -10  11  -1    1.60    0.08
 -10  11  -1    1.48    0.08
 -10  11  -1    1.52    0.09
 -10  11  -1    1.49    0.08
 -10  11  -1    1.47    0.07
  10 -11   0    8.86    0.37
  10 -11   0    8.55    0.48
 -10  11   0    8.76    0.31
 -10  11   0    9.10    0.30
 -10  11   0    9.13    0.31
 -10  11   0    8.90    0.33
 -10  11   0    9.13    0.31
  10 -11  -1    1.68    0.09
  10 -11  -1    1.51    0.11
 -10  11   1    1.48    0.07
 -10  11   1    1.52    0.07
 -10  11   1    1.53    0.09
 -10  11   1    1.60    0.08
  10 -11  -2    2.72    0.12
  10 -11  -2    2.66    0.11
 -10  11   2    2.95    0.11
 -10  11   2    2.92    0.10
   9 -11   3    1.47    0.11
  -9  11  -3    1.37    0.08
  -9  11  -3    1.43    0.07
  -9  11  -3    1.48    0.08
  -9  11  -3    1.37    0.06
  -9  11  -3    1.49    0.08
   9 -11   2    9.92    0.52
   9 -11   2    9.14    0.40
  -9  11  -2    9.80    0.37
  -9  11  -2   10.30    0.36
  -9  11  -2   10.38    0.35
  -9  11  -2    9.96    0.33
  -9  11  -2   10.22    0.36
  -9  11  -2   10.17    0.34
   9 -11   1    2.65    0.31
   9 -11   1    2.77    0.19
   9 -11   1    3.00    0.28
  -9  11  -1    2.83    0.14
  -9  11  -1    2.75    0.12
  -9  11  -1    2.81    0.14
  -9  11  -1    2.85    0.13
  -9  11  -1    2.74    0.15
  -9  11  -1    2.61    0.11
   9 -11   0   12.77    0.67
   9 -11   0   10.88    0.73
   9 -11   0   13.10    0.52
   9 -11   0   12.24    0.42
  -9  11   0   12.80    0.42
  -9  11   0   12.78    0.44
  -9  11   0   12.98    0.46
  -9  11   0   12.18    0.41
  -9  11   0   12.72    0.43
   9 -11  -1    2.86    0.14
   9 -11  -1    2.90    0.19
   9 -11  -1    2.69    0.27
  -9  11   1    2.86    0.12
  -9  11   1    2.95    0.14
  -9  11   1    2.77    0.14
  -9  11   1    2.64    0.13
   9 -11  -2    9.05    0.37
   9 -11  -2    9.23    0.32
   9 -11  -2    9.94    0.35
  -9  11   2    9.19    0.31
  -9  11   2    9.61    0.33
  -9  11   2    9.33    0.33
   9 -11  -3    1.32    0.06
   9 -11  -3    1.38    0.08
  -9  11   3    1.34    0.07
  -9  11   3    1.53    0.07
  -9  11   3    1.31    0.06
   8 -11   4    3.48    0.19
  -8  11  -4    4.00    0.15
  -8  11  -4    4.23    0.15
  -8  11  -4    4.34    0.15
  -8  11  -4    4.27    0.16
  -8  11  -4    4.24    0.16
   8 -11   3    2.57    0.24
  -8  11  -3    2.94    0.13
  -8  11  -3    2.82    0.12
  -8  11  -3    2.89    0.13
  -8  11  -3    2.90    0.12
  -8  11  -3    2.62    0.12
  -8  11  -3    2.80    0.14
   8 -11   2   27.92    1.32
   8 -11   2   29.81    1.21
  -8  11  -2   30.13    0.95
  -8  11  -2   30.58    0.97
  -8  11  -2   30.49    0.97
  -8  11  -2   30.01    0.99
  -8  11  -2   29.14    0.95
  -8  11  -2   30.15    0.98
   8 -11   1   10.73    0.60
   8 -11   1    9.66    0.44
   8 -11   1   10.03    0.69
  -8  11  -1   10.19    0.38
  -8  11  -1    9.72    0.35
  -8  11  -1   10.14    0.35
  -8  11  -1   10.36    0.38
  -8  11  -1    9.70    0.37
   8 -11   0   19.68    0.94
   8 -11   0   18.35    0.61
   8 -11   0   17.90    0.71
   8 -11   0   18.23    1.03
  -8  11   0   19.01    0.61
  -8  11   0   18.35    0.64
  -8  11   0   19.78    0.64
  -8  11   0   18.15    0.63
  -8  11   0   19.00    0.66
  -8  11   0   18.14    0.61
   8 -11  -1    9.82    0.59
   8 -11  -1    9.64    0.44
   8 -11  -1    9.57    0.34
  -8  11   1    9.52    0.33
  -8  11   1    9.63    0.37
  -8  11   1    9.33    0.33
  -8  11   1   10.29    0.36
  -8  11   1    9.54    0.35
   8 -11  -2   29.26    0.97
   8 -11  -2   28.27    1.01
  -8  11   2   30.04    0.95
  -8  11   2   30.07    0.94
  -8  11   2   28.85    0.93
   8 -11  -3    2.70    0.12
   8 -11  -3    2.91    0.14
  -8  11   3    2.84    0.12
  -8  11   3    2.71    0.11
  -8  11   3    2.66    0.14
  -8  11   3    2.72    0.13
   8 -11  -4    4.18    0.16
  -8  11   4    4.00    0.16
   7 -11   4   10.64    0.53
  -7  11  -4   10.72    0.35
  -7  11  -4   10.75    0.35
  -7  11  -4   10.60    0.37
  -7  11  -4   10.39    0.37
  -7  11  -4   10.96    0.37
  -7  11  -4   10.48    0.36
   7 -11   3    1.54    0.23
   7 -11   3    1.58    0.21
  -7  11  -3    1.63    0.10
  -7  11  -3    1.58    0.08
  -7  11  -3    1.51    0.10
  -7  11  -3    1.67    0.09
  -7  11  -3    1.62    0.09
  -7  11  -3    1.64    0.10
   7 -11   2    5.42    0.47
   7 -11   2    5.26    0.40
  -7  11  -2    5.49    0.24
  -7  11  -2    5.62    0.25
  -7  11  -2    5.25    0.22
  -7  11  -2    5.34    0.23
  -7  11  -2    5.31    0.21
  -7  11  -2    5.09    0.21
  -7  11  -2    5.26    0.20
   7 -11   1   13.08    0.69
   7 -11   1   13.61    0.83
  -7  11  -1   12.73    0.47
  -7  11  -1   12.95    0.44
  -7  11  -1   12.88    0.44
  -7  11  -1   12.93    0.49
  -7  11  -1   12.90    0.47
  -7  11  -1   12.72    0.46
   7 -11   0    1.88    0.16
   7 -11   0    2.05    0.26
   7 -11   0    2.04    0.30
  -7  11   0    1.85    0.12
  -7  11   0    1.76    0.09
  -7  11   0    1.66    0.13
  -7  11   0    1.87    0.11
  -7  11   0    1.99    0.13
  -7  11   0    1.95    0.10
   7 -11  -1   13.00    0.71
   7 -11  -1   12.81    0.44
   7 -11  -1   13.18    0.54
  -7  11   1   12.95    0.45
  -7  11   1   13.34    0.47
  -7  11   1   12.47    0.43
  -7  11   1   12.35    0.43
   7 -11  -2    4.65    0.33
   7 -11  -2    4.99    0.19
   7 -11  -2    4.83    0.22
   7 -11  -2    4.97    0.27
  -7  11   2    5.19    0.22
  -7  11   2    4.89    0.22
  -7  11   2    4.78    0.19
  -7  11   2    4.79    0.20
  -7  11   2    4.72    0.19
   7 -11  -3    1.57    0.08
   7 -11  -3    1.73    0.11
  -7  11   3    1.50    0.10
  -7  11   3    1.59    0.09
  -7  11   3    1.63    0.10
   7 -11  -4   10.72    0.38
  -7  11   4   10.68    0.38
   6 -11   5    1.56    0.08
  -6  11  -5    1.67    0.07
  -6  11  -5    1.68    0.08
  -6  11  -5    1.63    0.08
  -6  11  -5    1.64    0.07
  -6  11  -5    1.52    0.07
  -6  11  -5    1.65    0.07
   6 -11   4    8.27    0.48
   6 -11   4    7.09    0.51
  -6  11  -4    7.50    0.26
  -6  11  -4    7.50    0.28
  -6  11  -4    7.57    0.28
  -6  11  -4    7.25    0.26
  -6  11  -4    6.92    0.27
  -6  11  -4    7.59    0.27
  -6  11  -4    7.47    0.29
   6 -11   3    6.29    0.45
   6 -11   3    6.66    0.52
  -6  11  -3    6.24    0.26
  -6  11  -3    6.25    0.26
  -6  11  -3    6.43    0.25
  -6  11  -3    6.20    0.24
  -6  11  -3    6.58    0.24
  -6  11  -3    6.44    0.27
   6 -11   2   16.50    0.89
   6 -11   2   15.85    0.76
  -6  11  -2   14.58    0.54
  -6  11  -2   13.77    0.49
  -6  11  -2   13.76    0.50
  -6  11  -2   13.99    0.51
  -6  11  -2   14.52    0.49
  -6  11  -2   15.05    0.54
  -6  11  -2   14.34    0.51
   6 -11   1    2.83    0.34
   6 -11   1    2.72    0.28
   6 -11   1    2.20    0.29
  -6  11  -1    2.30    0.26
  -6  11  -1    2.33    0.23
   6 -11   0   17.55    0.84
   6 -11   0   17.13    0.97
  -6  11   0   17.19    0.78
   6 -11  -1    2.40    0.27
   6 -11  -2   13.62    0.56
   6 -11  -2   14.26    0.48
   6 -11  -2   14.93    0.68
   6 -11  -2   14.08    0.51
  -6  11   2   14.46    0.50
  -6  11   2   13.32    0.51
  -6  11   2   14.46    0.49
  -6  11   2   14.07    0.47
   6 -11  -3    6.05    0.23
   6 -11  -3    5.44    0.38
   6 -11  -3    6.03    0.26
  -6  11   3    6.05    0.23
  -6  11   3    6.56    0.25
  -6  11   3    5.87    0.26
   6 -11  -4    6.86    0.25
   6 -11  -4    7.09    0.28
  -6  11   4    7.28    0.28
   6 -11  -5    1.58    0.08
  -6  11   5    1.45    0.08
  -6  11   5    1.38    0.07
   5 -11   5    5.44    0.34
   5 -11   5    5.86    0.21
   5 -11   5    4.72    0.26
  -5  11  -5    5.67    0.20
  -5  11  -5    5.78    0.21
  -5  11  -5    5.98    0.22
  -5  11  -5    5.63    0.21
  -5  11  -5    5.87    0.20
  -5  11  -5    5.90    0.21
   5 -11   4    5.88    0.49
   5 -11   4    6.95    0.46
  -5  11  -4    6.25    0.24
  -5  11  -4    6.38    0.26
  -5  11  -4    6.41    0.27
  -5  11  -4    6.60    0.25
  -5  11  -4    6.30    0.24
  -5  11  -4    6.41    0.26
  -5  11  -4    6.62    0.26
   5 -11   3   10.81    0.62
   5 -11   3   10.23    0.68
  -5  11  -3    9.67    0.36
  -5  11  -3    9.85    0.35
  -5  11  -3    9.54    0.35
  -5  11  -3    9.34    0.37
  -5  11  -3    9.94    0.37
  -5  11  -3    9.72    0.37
  -5  11  -3   10.04    0.39
   5 -11   2    6.52    0.52
   5 -11   2    6.56    0.45
   5 -11   2    6.16    0.50
  -5  11  -2    6.58    0.46
  -5  11  -2    6.69    0.42
   5 -11   1    7.75    0.56
   5 -11   1    7.55    0.48
   5 -11   1    8.01    0.54
  -5  11  -1    7.69    0.49
  -5  11  -1    7.99    0.46
   5 -11   0   14.46    0.73
   5 -11   0   15.28    0.87
  -5  11   0   15.69    0.70
   5 -11  -1    6.87    0.47
  -5  11   1    7.03    0.42
   5 -11  -2    6.65    0.41
   5 -11  -3    9.14    0.52
   5 -11  -3    9.59    0.37
   5 -11  -3    9.51    0.34
  -5  11   3    9.85    0.36
  -5  11   3    9.21    0.37
  -5  11   3    9.22    0.34
   5 -11  -4    6.48    0.23
   5 -11  -4    6.50    0.26
  -5  11   4    6.45    0.26
  -5  11   4    5.29    0.27
   5 -11  -5    5.56    0.19
   5 -11  -5    5.53    0.21
  -5  11   5    5.56    0.22
  -5  11   5    5.41    0.21
   4 -11   5    3.84    0.21
   4 -11   5    3.23    0.27
   4 -11   5    3.42    0.14
  -4  11  -5    3.49    0.14
  -4  11  -5    3.45    0.13
  -4  11  -5    3.25    0.14
  -4  11  -5    3.32    0.15
  -4  11  -5    3.47    0.14
  -4  11  -5    3.61    0.16
  -4  11  -5    3.49    0.15
   4 -11   4    7.76    0.50
   4 -11   4    7.37    0.36
   4 -11   4    6.80    0.54
  -4  11  -4    7.02    0.29
  -4  11  -4    6.96    0.26
  -4  11  -4    7.11    0.27
  -4  11  -4    6.96    0.28
  -4  11  -4    6.98    0.26
  -4  11  -4    7.26    0.29
  -4  11  -4    7.05    0.28
   4 -11   3   14.86    0.86
   4 -11   3   15.02    0.76
  -4  11  -3   13.67    0.67
   4 -11   2   14.10    0.77
   4 -11   2   12.85    0.69
   4 -11   2   13.76    0.79
  -4  11  -2   13.67    0.65
  -4  11  -2   13.25    0.70
   4 -11   1   61.55    2.23
   4 -11   1   60.25    2.28
  -4  11  -1   60.88    2.16
  -4  11  -1   60.28    2.11
   4 -11   0    0.19    0.10
  -4  11   0    0.27    0.09
   4 -11  -1   58.58    1.99
  -4  11   1   57.78    2.02
   4 -11  -2   13.89    0.63
  -4  11   2   12.65    0.63
   4 -11  -3   13.71    0.67
   4 -11  -4    6.65    0.28
   4 -11  -4    6.64    0.27
   4 -11  -4    5.91    0.48
   4 -11  -4    7.01    0.25
  -4  11   4    6.82    0.27
  -4  11   4    7.37    0.29
   4 -11  -5    3.25    0.13
   4 -11  -5    3.32    0.15
  -4  11   5    3.22    0.15
  -4  11   5    3.31    0.15
   3 -11   6    0.77    0.06
   3 -11   6    0.79    0.05
  -3  11  -6    0.64    0.04
  -3  11  -6    0.69    0.05
  -3  11  -6    0.64    0.04
  -3  11  -6    0.81    0.05
   3 -11   5    1.14    0.12
   3 -11   5    0.98    0.16
   3 -11   5    1.07    0.07
  -3  11  -5    1.10    0.07
  -3  11  -5    1.17    0.08
  -3  11  -5    1.17    0.07
  -3  11  -5    1.28    0.08
  -3  11  -5    1.19    0.07
   3 -11   4   17.48    0.98
   3 -11   4   17.48    0.61
   3 -11   4   19.47    0.90
   3 -11   4   18.64    0.71
  -3  11  -4   17.25    0.61
  -3  11  -4   18.14    0.64
  -3  11  -4   18.29    0.60
  -3  11  -4   19.08    0.63
  -3  11  -4   18.77    0.82
  -3  11  -4   18.11    0.64
  -3  11  -4   18.55    0.62
   3 -11   3    6.55    0.53
   3 -11   3    6.77    0.46
   3 -11   3    6.58    0.53
  -3  11  -3    7.10    0.42
  -3  11  -3    6.52    0.41
   3 -11   2   23.27    1.08
   3 -11   2   24.08    1.12
  -3  11  -2   23.55    0.96
  -3  11  -2   23.35    0.93
   3 -11   1   17.46    0.82
   3 -11   1   16.38    0.85
  -3  11  -1   17.12    0.76
  -3  11  -1   18.05    0.75
  -3  11   0   31.82    1.19
   3 -11  -1   17.39    0.74
  -3  11   1   18.67    0.78
   3 -11  -2   23.76    0.95
  -3  11   2   23.25    0.97
   3 -11  -3    7.19    0.42
  -3  11   3    6.18    0.41
   3 -11  -4   17.69    0.58
   3 -11  -4   16.77    0.60
   3 -11  -4   16.87    0.78
   3 -11  -4   17.76    0.60
  -3  11   4   18.16    0.62
  -3  11   4   17.25    0.60
   3 -11  -5    1.27    0.07
   3 -11  -5    1.14    0.08
   3 -11  -5    1.19    0.08
  -3  11   5    1.07    0.08
  -3  11   5    1.08    0.08
  -3  11   6    0.74    0.05
   2 -11   6   12.01    0.38
   2 -11   6   11.27    0.38
  -2  11  -6   11.49    0.37
  -2  11  -6   11.69    0.38
  -2  11  -6   11.10    0.38
  -2  11  -6   11.42    0.38
   2 -11   5    3.70    0.15
   2 -11   5    3.91    0.22
  -2  11  -5    3.44    0.15
  -2  11  -5    3.48    0.17
  -2  11  -5    3.44    0.16
  -2  11  -5    3.15    0.16
  -2  11  -5    3.47    0.14
   2 -11   4   29.94    0.95
   2 -11   4   29.40    1.04
   2 -11   4   31.14    1.25
  -2  11  -4   29.40    0.97
  -2  11  -4   28.39    0.94
  -2  11  -4   28.68    0.95
  -2  11  -4   28.70    0.98
  -2  11  -4   29.50    0.97
  -2  11  -4   28.15    0.95
  -2  11  -4   30.45    1.18
   2 -11   3   27.34    1.25
   2 -11   3   26.65    1.13
   2 -11   3   26.57    1.26
  -2  11  -3   27.52    1.08
  -2  11  -3   26.77    1.07
   2 -11   2   19.96    0.98
   2 -11   2   19.78    0.95
  -2  11  -2   20.62    0.83
  -2  11  -2   21.44    0.85
  -2  11  -1   53.40    1.80
  -2  11  -1   52.63    1.82
  -2  11   0   93.85    3.39
  -2  11   0  104.17    3.23
   2 -11  -1   52.45    1.76
   2 -11  -1   49.80    1.98
  -2  11   1   52.34    1.80
   2 -11  -2   21.21    0.85
  -2  11   2   20.24    0.87
   2 -11  -3   27.36    1.09
  -2  11   3   27.15    1.11
   2 -11  -4   27.93    0.93
   2 -11  -4   29.09    1.14
   2 -11  -4   28.67    0.94
   2 -11  -4   27.85    0.90
   2 -11  -4   27.11    0.91
  -2  11   4   28.70    0.94
  -2  11   4   27.45    0.92
   2 -11  -5    3.15    0.16
   2 -11  -5    3.60    0.17
   2 -11  -5    3.46    0.14
  -2  11   5    3.63    0.17
  -2  11   5    3.58    0.16
   2 -11  -6   11.33    0.35
   2 -11  -6    9.25    0.38
  -2  11   6   11.92    0.37
   1 -11   6    1.07    0.06
  -1  11  -6    1.02    0.05
  -1  11  -6    1.11    0.06
  -1  11  -6    1.09    0.06
   1 -11   5    1.60    0.14
   1 -11   5    2.08    0.11
  -1  11  -5    2.13    0.12
  -1  11  -5    1.98    0.12
  -1  11  -5    2.13    0.11
  -1  11  -5    2.12    0.11
  -1  11  -5    1.95    0.09
   1 -11   4   22.06    0.73
   1 -11   4   21.36    0.81
  -1  11  -4   21.63    0.75
  -1  11  -4   21.73    0.76
  -1  11  -4   23.28    0.95
  -1  11  -4   21.96    0.73
  -1  11  -4   21.95    0.74
   1 -11   3   39.04    1.56
   1 -11   3   31.07    1.39
  -1  11  -3   40.38    1.39
   1 -11   2   24.97    1.12
  -1  11  -2   28.10    1.02
  -1  11  -2   26.14    1.01
  -1  11  -1   52.26    1.80
  -1  11  -1   54.18    1.82
   1 -11   0    1.14    0.26
  -1  11   0    1.26    0.13
  -1  11   0    1.33    0.13
   1 -11  -1   49.83    1.70
   1 -11  -1   49.35    1.92
  -1  11   1   44.61    1.66
  -1  11   1   54.57    1.74
   1 -11  -2   26.02    1.03
  -1  11   2   27.40    1.06
   1 -11  -3   40.55    1.52
  -1  11   3   42.16    1.55
   1 -11  -4   20.92    0.72
   1 -11  -4   20.98    0.71
   1 -11  -4   22.16    0.91
   1 -11  -4   20.61    0.69
   1 -11  -4   21.03    0.69
  -1  11   4   20.74    0.79
  -1  11   4   20.73    0.72
   1 -11  -5    1.98    0.11
   1 -11  -5    1.99    0.12
   1 -11  -5    1.93    0.10
   1 -11  -5    2.12    0.10
  -1  11   5    2.15    0.12
  -1  11   5    1.94    0.11
   1 -11  -6    1.04    0.05
   1 -11  -6    0.99    0.06
  -1  11   6    0.99    0.06
  -1  11   6    1.07    0.06
   0 -11   6    0.02    0.01
   0 -11   6    0.02    0.01
   0  11  -6    0.00    0.01
   0  11  -6    0.02    0.02
   0  11  -6    0.03    0.01
   0 -11   5    5.61    0.22
   0 -11   5    5.55    0.22
   0  11  -5    5.54    0.24
   0  11  -5    5.79    0.22
   0  11  -5    5.57    0.24
   0 -11   4    0.00    0.04
   0 -11   4   -0.01    0.02
   0 -11   4    0.03    0.02
   0  11  -4    0.02    0.02
   0  11  -4    0.00    0.02
   0  11  -4    0.00    0.03
   0  11  -4    0.01    0.04
   0  11  -4    0.08    0.04
   0 -11   3   16.62    0.89
   0  11  -3   19.37    0.79
   0 -11   2    0.00    0.05
   0  11  -2    0.00    0.03
   0  11  -1   21.81    0.83
   0  11  -1   22.31    0.85
   0 -11   0    0.00    0.05
   0  11   0   -0.01    0.02
   0  11   0    0.06    0.04
   0 -11  -1   23.23    0.88
   0 -11  -1   22.29    1.07
   0  11   1   23.90    0.90
   0  11   1   22.37    0.87
   0 -11  -2    0.04    0.04
   0 -11  -2    0.02    0.04
   0  11   2    0.22    0.08
   0  11   2    0.03    0.04
   0  11   2    0.02    0.07
   0 -11  -3   19.03    0.79
   0 -11  -3   18.58    0.81
   0  11   3   19.83    1.07
   0  11   3   18.96    0.83
   0  11   3   16.24    0.85
   0 -11  -4    0.03    0.02
   0 -11  -4    0.00    0.02
   0 -11  -4    0.07    0.03
   0 -11  -4    0.00    0.03
   0 -11  -4    0.02    0.03
   0 -11  -4    0.00    0.05
   0  11   4    0.02    0.08
   0  11   4    0.12    0.07
   0  11   4    0.08    0.03
   0 -11  -5    4.70    0.22
   0 -11  -5    5.51    0.23
   0 -11  -5    5.55    0.22
   0 -11  -5    5.62    0.20
   0 -11  -5    5.50    0.21
   0  11   5    5.36    0.22
   0  11   5    4.93    0.22
   0  11   5    5.27    0.27
   0 -11  -6    0.01    0.02
   0 -11  -6    0.01    0.02
   0 -11  -6    0.02    0.01
   0 -11  -6    0.00    0.01
   0  11   6    0.02    0.02
   0  11   6    0.02    0.02
  -1 -11   6    1.07    0.06
  -1 -11   6    1.09    0.06
   1  11  -6    1.06    0.06
  -1 -11   5    2.03    0.11
  -1 -11   5    1.98    0.11
   1  11  -5    2.08    0.11
   1  11  -5    1.97    0.12
   1  11  -5    2.27    0.13
  -1 -11   4   21.53    0.72
  -1 -11   4   21.68    0.73
   1  11  -4   21.76    0.75
   1  11  -4   21.20    0.76
   1  11  -4   22.37    0.73
   1  11  -4   22.90    0.93
  -1 -11   3   36.19    1.54
   1  11  -3   39.78    1.41
   1  11  -2   27.12    1.04
  -1 -11   1   43.96    2.07
   1  11  -1   51.50    1.66
  -1 -11   0    1.28    0.28
  -1 -11   0    1.27    0.13
  -1 -11   0    1.46    0.21
   1  11   0    1.43    0.13
   1  11   0    1.46    0.14
  -1 -11  -1   53.55    1.82
  -1 -11  -1   52.94    2.05
  -1 -11  -1   53.87    1.83
   1  11   1   52.88    1.82
   1  11   1   53.12    1.82
  -1 -11  -2   26.26    1.03
  -1 -11  -2   26.10    1.03
   1  11   2   25.45    1.01
   1  11   2   28.26    1.32
   1  11   2   25.80    1.03
  -1 -11  -3   40.36    1.48
  -1 -11  -3   40.60    1.50
   1  11   3   38.11    1.46
   1  11   3   43.36    1.80
   1  11   3   38.92    1.59
   1  11   3   40.48    1.52
  -1 -11  -4   19.81    0.88
  -1 -11  -4   21.08    0.71
  -1 -11  -4   19.95    0.71
  -1 -11  -4   20.48    0.69
  -1 -11  -4   21.05    0.70
  -1 -11  -4   20.57    0.70
  -1 -11  -4   21.96    0.90
  -1 -11  -4   20.23    0.72
   1  11   4   21.90    1.11
   1  11   4   22.68    0.90
   1  11   4   19.80    0.79
   1  11   4   22.77    1.00
   1  11   4   20.77    0.72
  -1 -11  -5    1.81    0.09
  -1 -11  -5    2.01    0.10
  -1 -11  -5    1.86    0.11
  -1 -11  -5    1.97    0.11
  -1 -11  -5    2.08    0.11
   1  11   5    1.90    0.16
   1  11   5    1.80    0.22
   1  11   5    1.85    0.11
  -1 -11  -6    1.05    0.06
  -1 -11  -6    1.17    0.07
  -1 -11  -6    1.08    0.05
  -1 -11  -6    1.00    0.06
   1  11   6    1.02    0.06
   1  11   6    1.17    0.06
   1  11   6    1.25    0.10
  -2 -11   6   11.71    0.39
   2  11  -6   11.94    0.39
  -2 -11   5    3.53    0.15
  -2 -11   5    3.44    0.15
   2  11  -5    3.50    0.17
   2  11  -5    3.30    0.15
   2  11  -5    3.34    0.17
  -2 -11   4   28.61    0.93
  -2 -11   4   29.31    0.94
   2  11  -4   29.17    1.13
   2  11  -4   28.78    0.96
   2  11  -4   29.14    0.94
   2  11  -4   28.41    0.97
  -2 -11   3   26.17    1.18
   2  11  -3   25.90    1.02
   2  11  -2   20.43    0.83
   2  11  -1   53.74    1.83
  -2 -11   0   99.54    3.12
  -2 -11   0   86.47    3.31
   2  11   0  102.43    3.13
  -2 -11  -1   54.21    1.84
  -2 -11  -1   52.14    1.82
   2  11   1   50.88    2.03
   2  11   1   54.01    1.81
   2  11   1   54.25    1.83
  -2 -11  -2   21.43    0.87
  -2 -11  -2   20.71    0.86
   2  11   2   21.54    0.87
   2  11   2   20.59    0.86
   2  11   2   20.14    1.03
  -2 -11  -3   26.22    1.07
  -2 -11  -3   28.07    1.09
   2  11   3   25.78    1.36
   2  11   3   26.97    1.07
   2  11   3   27.27    1.09
   2  11   3   26.09    1.17
  -2 -11  -4   28.83    1.13
  -2 -11  -4   26.95    0.93
  -2 -11  -4   27.57    1.12
  -2 -11  -4   28.14    0.92
  -2 -11  -4   27.57    0.93
  -2 -11  -4   27.62    0.91
  -2 -11  -4   26.92    0.91
  -2 -11  -4   28.12    0.93
  -2 -11  -4   27.25    0.92
  -2 -11  -4   27.34    0.91
   2  11   4   28.33    1.12
   2  11   4   27.81    1.03
   2  11   4   31.78    1.28
   2  11   4   30.47    1.40
  -2 -11  -5    3.45    0.15
  -2 -11  -5    3.21    0.15
  -2 -11  -5    3.38    0.16
  -2 -11  -5    3.41    0.16
  -2 -11  -5    3.18    0.14
  -2 -11  -5    3.09    0.14
  -2 -11  -5    3.16    0.14
   2  11   5    3.45    0.22
   2  11   5    3.45    0.30
  -2 -11  -6   11.38    0.36
  -2 -11  -6    9.59    0.36
  -2 -11  -6   11.10    0.35
  -2 -11  -6   10.94    0.37
  -2 -11  -6   11.42    0.37
  -2 -11  -6   10.40    0.37
   2  11   6   11.50    0.39
   2  11   6   11.68    0.37
   2  11   6   11.13    0.37
  -3 -11   6    0.78    0.04
   3  11  -6    0.71    0.05
  -3 -11   5    0.98    0.06
  -3 -11   5    1.02    0.07
   3  11  -5    1.09    0.08
   3  11  -5    1.15    0.09
  -3 -11   4   17.12    0.59
  -3 -11   4   18.26    0.61
   3  11  -4   17.70    0.62
   3  11  -4   17.75    0.64
   3  11  -4   18.03    0.60
  -3 -11   3    5.67    0.44
   3  11  -3    5.99    0.36
   3  11  -2   23.59    0.93
   3  11  -1   17.15    0.96
   3  11  -1   17.52    0.72
  -3 -11   0   30.90    1.17
   3  11   0   32.82    1.43
   3  11   0   31.92    1.17
  -3 -11  -1   18.03    0.77
  -3 -11  -1   18.52    0.78
   3  11   1   18.24    0.95
   3  11   1   18.58    0.77
  -3 -11  -2   25.42    1.02
  -3 -11  -2   24.87    1.01
   3  11   2   24.97    1.01
   3  11   2   25.04    1.19
  -3 -11  -3    7.07    0.42
  -3 -11  -3    6.72    0.42
   3  11   3    6.60    0.49
   3  11   3    6.53    0.41
   3  11   3    6.87    0.61
   3  11   3    6.12    0.40
  -3 -11  -4   17.96    0.62
  -3 -11  -4   17.86    0.80
  -3 -11  -4   17.84    0.61
  -3 -11  -4   16.98    0.62
  -3 -11  -4   17.32    0.60
  -3 -11  -4   17.71    0.60
  -3 -11  -4   17.32    0.59
  -3 -11  -4   18.09    0.61
   3  11   4   17.65    1.03
   3  11   4   18.04    0.80
   3  11   4   18.82    0.90
  -3 -11  -5    1.06    0.06
  -3 -11  -5    1.17    0.08
  -3 -11  -5    1.18    0.07
  -3 -11  -5    1.18    0.07
  -3 -11  -5    1.10    0.07
  -3 -11  -5    1.23    0.09
  -3 -11  -5    1.21    0.08
   3  11   5    1.03    0.17
   3  11   5    1.06    0.13
  -3 -11  -6    0.69    0.05
  -3 -11  -6    0.71    0.04
   3  11   6    0.76    0.05
   3  11   6    0.80    0.07
  -4 -11   5    3.33    0.15
   4  11  -5    3.53    0.16
   4  11  -5    3.36    0.16
  -4 -11   4    6.63    0.27
  -4 -11   4    7.41    0.27
   4  11  -4    6.95    0.29
   4  11  -4    6.68    0.29
   4  11  -1   60.65    2.40
   4  11  -1   57.58    2.01
  -4 -11   0    0.28    0.09
   4  11   0    0.28    0.15
   4  11   0    0.26    0.08
  -4 -11  -1   58.32    2.11
  -4 -11  -1   61.92    2.12
   4  11   1   62.95    2.37
   4  11   1   61.60    2.11
  -4 -11  -2   14.09    0.68
  -4 -11  -2   14.75    0.69
   4  11   2   14.52    0.83
   4  11   2   14.80    0.85
   4  11   2   13.69    0.67
  -4 -11  -3   13.79    0.66
  -4 -11  -3   13.24    0.65
   4  11   3   13.50    0.65
   4  11   3   11.67    0.81
   4  11   3   12.97    0.72
  -4 -11  -4    6.66    0.25
  -4 -11  -4    6.77    0.27
  -4 -11  -4    6.45    0.55
  -4 -11  -4    6.10    0.30
  -4 -11  -4    6.93    0.27
  -4 -11  -4    6.62    0.25
  -4 -11  -4    6.50    0.26
   4  11   4    5.63    0.53
   4  11   4    7.32    0.49
   4  11   4    6.46    0.55
  -4 -11  -5    3.51    0.15
  -4 -11  -5    3.47    0.14
  -4 -11  -5    3.35    0.15
  -4 -11  -5    3.41    0.15
  -4 -11  -5    3.29    0.15
  -4 -11  -5    3.40    0.14
   4  11   5    3.38    0.21
   4  11   5    3.54    0.29
  -5 -11   5    5.67    0.22
  -5 -11   5    5.76    0.21
   5  11  -5    5.92    0.22
   5  11  -5    5.69    0.23
  -5 -11   4    6.42    0.25
  -5 -11   4    6.21    0.26
  -5 -11   4    6.68    0.26
   5  11  -4    6.42    0.26
   5  11  -4    6.22    0.27
  -5 -11   3    9.55    0.36
  -5 -11   3    9.80    0.35
  -5 -11   3    9.56    0.37
  -5 -11   3    9.74    0.37
   5  11  -3    9.37    0.39
   5  11  -3    9.20    0.39
   5  11  -2    6.27    0.52
  -5 -11   1    6.97    0.40
   5  11  -1    7.66    0.56
   5  11  -1    7.64    0.63
  -5 -11   0   16.33    0.73
   5  11   0   17.84    0.99
   5  11   0   15.86    0.70
   5  11   0   15.79    0.86
  -5 -11  -1    8.10    0.46
   5  11   1    7.67    0.44
   5  11   1    8.57    0.63
  -5 -11  -2    6.17    0.40
  -5 -11  -2    6.81    0.42
   5  11   2    6.27    0.40
   5  11   2    7.00    0.54
  -5 -11  -3    9.39    0.52
  -5 -11  -3    9.47    0.35
  -5 -11  -3    9.21    0.34
  -5 -11  -3    8.82    0.51
  -5 -11  -3    9.25    0.35
  -5 -11  -3    9.34    0.36
  -5 -11  -3    9.10    0.36
  -5 -11  -3    9.23    0.35
   5  11   3   10.85    0.69
   5  11   3    9.13    0.52
  -5 -11  -4    6.33    0.26
  -5 -11  -4    6.27    0.25
  -5 -11  -4    6.19    0.24
  -5 -11  -4    6.16    0.24
  -5 -11  -4    6.00    0.23
  -5 -11  -4    6.21    0.24
   5  11   4    6.01    0.43
  -5 -11  -5    5.88    0.21
  -5 -11  -5    5.75    0.22
  -5 -11  -5    5.83    0.21
  -5 -11  -5    5.74    0.21
  -5 -11  -5    5.50    0.21
  -5 -11  -5    5.58    0.20
   5  11   5    5.54    0.26
   5  11   5    5.41    0.34
  -6 -11   5    1.64    0.08
  -6 -11   5    1.61    0.07
   6  11  -5    1.54    0.08
   6  11  -5    1.61    0.08
  -6 -11   4    7.73    0.29
  -6 -11   4    7.55    0.29
  -6 -11   4    7.43    0.27
   6  11  -4    7.48    0.30
   6  11  -4    7.16    0.29
  -6 -11   3    6.33    0.26
  -6 -11   3    6.27    0.26
  -6 -11   3    6.14    0.24
  -6 -11   3    6.22    0.26
   6  11  -3    6.05    0.27
   6  11  -3    6.20    0.28
   6  11  -3    5.60    0.31
  -6 -11   2   13.19    0.49
  -6 -11   2   14.57    0.50
  -6 -11   2   14.33    0.49
  -6 -11   2   14.70    0.52
  -6 -11   2   14.22    0.50
   6  11  -2   12.16    0.79
   6  11  -2   14.50    0.62
   6  11  -2   14.56    0.53
  -6 -11   1    2.50    0.23
   6  11  -1    2.65    0.34
   6  11  -1    2.36    0.36
  -6 -11   0   17.38    0.77
   6  11   0   17.81    1.03
   6  11   0   16.54    0.91
  -6 -11  -1    3.06    0.26
   6  11   1    2.37    0.33
  -6 -11  -2   13.15    0.48
  -6 -11  -2   13.87    0.51
  -6 -11  -2   13.74    0.50
  -6 -11  -2   14.92    0.70
  -6 -11  -2   13.94    0.49
  -6 -11  -2   13.13    0.48
  -6 -11  -2   13.84    0.67
   6  11   2   14.75    0.68
   6  11   2   16.20    0.86
  -6 -11  -3    5.99    0.24
  -6 -11  -3    6.04    0.23
  -6 -11  -3    5.84    0.25
  -6 -11  -3    5.21    0.37
  -6 -11  -3    5.94    0.25
  -6 -11  -3    6.14    0.25
  -6 -11  -3    5.76    0.40
  -6 -11  -3    5.85    0.24
   6  11   3    6.89    0.51
   6  11   3    5.73    0.46
  -6 -11  -4    6.90    0.26
  -6 -11  -4    7.22    0.26
  -6 -11  -4    6.77    0.26
  -6 -11  -4    7.06    0.25
  -6 -11  -4    7.04    0.27
   6  11   4    6.44    0.42
  -6 -11  -5    1.60    0.08
  -6 -11  -5    1.57    0.07
  -6 -11  -5    1.66    0.08
  -6 -11  -5    1.60    0.08
  -7 -11   4    9.77    0.35
  -7 -11   4   10.57    0.36
  -7 -11   4   10.49    0.36
   7  11  -4   10.76    0.38
   7  11  -4    9.97    0.36
  -7 -11   3    1.54    0.09
  -7 -11   3    1.67    0.11
  -7 -11   3    1.64    0.11
  -7 -11   3    1.62    0.10
   7  11  -3    1.56    0.12
   7  11  -3    1.42    0.14
   7  11  -3    1.66    0.12
  -7 -11   2    4.84    0.22
  -7 -11   2    4.94    0.22
  -7 -11   2    4.74    0.21
  -7 -11   2    4.88    0.21
  -7 -11   2    4.98    0.20
   7  11  -2    5.27    0.24
   7  11  -2    4.15    0.43
   7  11  -2    5.45    0.32
  -7 -11   1   12.25    0.46
  -7 -11   1   12.66    0.48
  -7 -11   1   13.14    0.47
  -7 -11   1   12.65    0.44
  -7 -11   1   12.79    0.46
  -7 -11   1   12.75    0.45
  -7 -11   1   12.99    0.63
   7  11  -1   14.92    0.84
   7  11  -1   13.13    0.90
   7  11  -1   11.92    0.57
  -7 -11   0    1.91    0.20
  -7 -11   0    1.94    0.11
  -7 -11   0    1.92    0.12
  -7 -11   0    1.84    0.11
  -7 -11   0    1.73    0.12
  -7 -11   0    1.97    0.12
  -7 -11   0    1.92    0.10
   7  11   0    2.03    0.32
   7  11   0    1.92    0.29
  -7 -11  -1   12.71    0.44
  -7 -11  -1   12.74    0.46
  -7 -11  -1   12.86    0.63
  -7 -11  -1   12.15    0.45
  -7 -11  -1   12.58    0.46
  -7 -11  -1   12.67    0.43
   7  11   1   12.32    0.80
  -7 -11  -2    5.24    0.21
  -7 -11  -2    5.03    0.20
  -7 -11  -2    4.89    0.35
  -7 -11  -2    5.29    0.22
  -7 -11  -2    4.81    0.20
  -7 -11  -2    5.19    0.23
   7  11   2    5.08    0.44
  -7 -11  -3    1.47    0.10
  -7 -11  -3    1.58    0.09
  -7 -11  -3    1.51    0.08
  -7 -11  -3    1.39    0.09
  -7 -11  -3    1.43    0.09
  -7 -11  -4    9.03    0.35
  -7 -11  -4    9.88    0.33
  -7 -11  -4    9.96    0.33
  -7 -11  -4    9.63    0.33
  -7 -11  -4    9.68    0.34
  -8 -11   4    4.15    0.16
   8  11  -4    4.11    0.17
  -8 -11   3    2.80    0.14
  -8 -11   3    2.75    0.14
  -8 -11   3    2.77    0.14
  -8 -11   3    3.15    0.13
   8  11  -3    2.88    0.15
   8  11  -3    2.78    0.15
  -8 -11   2   30.08    0.96
  -8 -11   2   27.93    0.93
  -8 -11   2   29.24    0.95
  -8 -11   2   27.95    0.94
  -8 -11   2   28.33    0.94
   8  11  -2   30.31    1.07
   8  11  -2   28.76    0.97
  -8 -11   1    9.76    0.35
  -8 -11   1    9.55    0.36
  -8 -11   1    9.09    0.36
  -8 -11   1    9.50    0.37
  -8 -11   1    9.52    0.34
  -8 -11   1    9.55    0.36
   8  11  -1    9.64    0.73
   8  11  -1    9.54    0.47
   8  11  -1   10.09    0.66
  -8 -11   0   18.06    0.60
  -8 -11   0   18.43    0.61
  -8 -11   0   18.56    0.62
  -8 -11   0   18.08    0.60
  -8 -11   0   17.24    0.62
  -8 -11   0   17.85    0.62
   8  11   0   16.84    1.01
   8  11   0   18.07    0.94
  -8 -11  -1    9.39    0.34
  -8 -11  -1    9.77    0.36
  -8 -11  -1   10.02    0.36
  -8 -11  -1    9.33    0.35
  -8 -11  -1    9.47    0.33
   8  11   1    9.12    0.65
   8  11   1    8.02    0.62
  -8 -11  -2   28.00    0.92
  -8 -11  -2   28.47    0.92
  -8 -11  -2   26.82    0.89
  -8 -11  -2   27.62    0.91
  -8 -11  -2   28.31    0.90
   8  11   2   28.59    1.23
  -8 -11  -3    2.74    0.12
  -8 -11  -3    2.71    0.12
  -8 -11  -3    2.61    0.13
  -8 -11  -3    2.51    0.12
  -8 -11  -4    3.60    0.13
  -8 -11  -4    3.75    0.14
  -8 -11  -4    3.80    0.14
  -9 -11   3    1.50    0.08
  -9 -11   3    1.49    0.08
  -9 -11   3    1.36    0.08
  -9 -11   3    1.38    0.07
   9  11  -3    1.31    0.08
   9  11  -3    1.48    0.09
  -9 -11   2    9.10    0.33
  -9 -11   2    9.61    0.35
  -9 -11   2    9.62    0.34
  -9 -11   2    8.63    0.33
  -9 -11   2    9.45    0.34
   9  11  -2    9.64    0.35
   9  11  -2    9.85    0.42
  -9 -11   1    2.81    0.13
  -9 -11   1    2.75    0.14
  -9 -11   1    2.86    0.13
  -9 -11   1    2.93    0.12
  -9 -11   1    2.65    0.13
   9  11  -1    2.27    0.29
   9  11  -1    2.00    0.31
   9  11  -1    2.62    0.20
  -9 -11   0   11.72    0.44
  -9 -11   0   12.62    0.45
  -9 -11   0   12.94    0.44
  -9 -11   0   12.29    0.42
  -9 -11   0   12.38    0.44
  -9 -11  -1    2.49    0.12
  -9 -11  -1    2.49    0.13
  -9 -11  -1    2.51    0.11
  -9 -11  -1    2.54    0.12
   9  11   1    1.93    0.25
   9  11   1    2.23    0.27
  -9 -11  -2    9.40    0.34
  -9 -11  -2    9.11    0.31
  -9 -11  -2    9.27    0.33
  -9 -11  -2    9.43    0.33
  -9 -11  -3    1.27    0.07
  -9 -11  -3    1.22    0.07
 -10 -11   2    2.89    0.11
 -10 -11   2    2.68    0.11
 -10 -11   2    3.01    0.12
 -10 -11   2    2.80    0.11
 -10 -11   2    2.77    0.12
  10  11  -2    2.25    0.15
  10  11  -2    2.76    0.12
  10  11  -2    2.82    0.13
 -10 -11   1    1.51    0.07
 -10 -11   1    1.45    0.08
 -10 -11   1    1.48    0.08
 -10 -11   1    1.55    0.09
 -10 -11   1    1.44    0.08
  10  11  -1    1.55    0.14
 -10 -11   0    8.04    0.29
 -10 -11   0    8.51    0.30
 -10 -11   0    8.21    0.29
 -10 -11   0    8.30    0.30
 -10 -11   0    8.41    0.28
 -10 -11  -1    1.39    0.08
 -10 -11  -1    1.42    0.08
 -10 -11  -1    1.40    0.08
 -10 -11  -1    1.40    0.07
 -10 -11  -2    2.67    0.11
 -10 -11  -2    2.53    0.11
  10 -12   2    8.61    0.32
 -10  12  -2    8.44    0.29
 -10  12  -2    8.60    0.29
 -10  12  -2    8.45    0.28
 -10  12  -2    8.65    0.29
  10 -12   1    0.26    0.05
  10 -12   1    0.17    0.02
 -10  12  -1    0.20    0.03
 -10  12  -1    0.30    0.04
 -10  12  -1    0.19    0.03
 -10  12  -1    0.25    0.02
 -10  12  -1    0.23    0.03
 -10  12  -1    0.21    0.02
  10 -12   0    2.34    0.11
  10 -12   0    2.32    0.14
 -10  12   0    2.30    0.11
 -10  12   0    2.06    0.10
 -10  12   0    2.49    0.09
 -10  12   0    2.40    0.10
 -10  12   0    2.37    0.10
  10 -12  -1    0.20    0.05
  10 -12  -1    0.15    0.03
 -10  12   1    0.17    0.02
 -10  12   1    0.21    0.03
 -10  12   1    0.21    0.02
 -10  12   1    0.21    0.03
  10 -12  -2    8.50    0.29
 -10  12   2    8.54    0.28
   9 -12   3    1.49    0.10
  -9  12  -3    1.61    0.08
  -9  12  -3    1.57    0.07
  -9  12  -3    1.58    0.07
   9 -12   2   14.21    0.71
   9 -12   2   15.72    0.59
  -9  12  -2   17.07    0.55
  -9  12  -2   16.81    0.56
  -9  12  -2   16.81    0.54
  -9  12  -2   16.81    0.53
  -9  12  -2   16.40    0.52
  -9  12  -2   16.70    0.54
   9 -12   1    1.05    0.06
   9 -12   1    1.12    0.11
   9 -12   1    0.93    0.16
  -9  12  -1    1.25    0.08
  -9  12  -1    1.09    0.07
  -9  12  -1    1.11    0.06
  -9  12  -1    1.10    0.06
  -9  12  -1    1.29    0.09
  -9  12  -1    1.20    0.08
   9 -12   0    0.21    0.06
   9 -12   0    0.24    0.11
   9 -12   0    0.19    0.03
  -9  12   0    0.22    0.03
  -9  12   0    0.16    0.03
  -9  12   0    0.14    0.03
  -9  12   0    0.25    0.04
  -9  12   0    0.16    0.04
  -9  12   0    0.24    0.04
   9 -12  -1    1.08    0.08
   9 -12  -1    1.21    0.11
   9 -12  -1    1.01    0.06
  -9  12   1    0.99    0.06
  -9  12   1    1.07    0.08
  -9  12   1    0.92    0.06
  -9  12   1    0.92    0.06
  -9  12   1    1.09    0.07
   9 -12  -2   15.78    0.52
   9 -12  -2   16.36    0.54
  -9  12   2   15.77    0.52
  -9  12   2   16.21    0.53
  -9  12   2   15.48    0.51
   9 -12  -3    1.53    0.08
   8 -12   4    1.47    0.10
  -8  12  -4    1.40    0.06
  -8  12  -4    1.48    0.06
  -8  12  -4    1.47    0.07
  -8  12  -4    1.49    0.07
   8 -12   3    0.26    0.09
   8 -12   3    0.13    0.05
   8 -12   3    0.20    0.03
  -8  12  -3    0.27    0.03
  -8  12  -3    0.26    0.03
  -8  12  -3    0.33    0.05
  -8  12  -3    0.24    0.03
  -8  12  -3    0.25    0.04
  -8  12  -3    0.23    0.03
   8 -12   2    1.43    0.19
   8 -12   2    1.24    0.22
   8 -12   2    1.43    0.13
  -8  12  -2    1.45    0.11
  -8  12  -2    1.50    0.09
  -8  12  -2    1.50    0.10
  -8  12  -2    1.52    0.09
  -8  12  -2    1.43    0.08
  -8  12  -2    1.47    0.08
   8 -12   1   10.62    0.45
   8 -12   1   11.20    0.61
   8 -12   1    9.80    0.68
  -8  12  -1   10.15    0.38
  -8  12  -1   10.85    0.39
  -8  12  -1   10.63    0.36
  -8  12  -1   10.67    0.36
  -8  12  -1   10.74    0.39
  -8  12  -1   10.72    0.41
   8 -12   0    4.35    0.37
   8 -12   0    4.17    0.24
   8 -12   0    3.69    0.41
   8 -12   0    4.20    0.17
  -8  12   0    4.09    0.16
  -8  12   0    4.46    0.19
  -8  12   0    4.15    0.16
  -8  12   0    4.13    0.18
  -8  12   0    4.09    0.20
  -8  12   0    4.01    0.19
   8 -12  -1   10.67    0.45
   8 -12  -1   10.21    0.36
   8 -12  -1    9.87    0.59
  -8  12   1   10.47    0.35
  -8  12   1   10.64    0.38
  -8  12   1   10.19    0.36
  -8  12   1   10.18    0.35
  -8  12   1   10.11    0.39
   8 -12  -2    1.50    0.10
   8 -12  -2    1.42    0.08
  -8  12   2    1.49    0.09
  -8  12   2    1.31    0.08
  -8  12   2    1.32    0.07
   8 -12  -3    0.21    0.04
  -8  12   3    0.20    0.04
  -8  12   3    0.21    0.03
   8 -12  -4    1.47    0.07
  -8  12   4    1.39    0.07
   7 -12   4    0.24    0.09
   7 -12   4    0.20    0.05
  -7  12  -4    0.28    0.03
  -7  12  -4    0.29    0.03
  -7  12  -4    0.30    0.03
  -7  12  -4    0.33    0.04
  -7  12  -4    0.26    0.04
  -7  12  -4    0.29    0.03
   7 -12   3   19.21    0.98
   7 -12   3   21.19    0.90
  -7  12  -3   20.40    0.67
  -7  12  -3   20.38    0.67
  -7  12  -3   20.34    0.65
  -7  12  -3   19.96    0.65
  -7  12  -3   20.35    0.68
  -7  12  -3   20.14    0.66
   7 -12   2   14.14    0.66
   7 -12   2   17.65    0.83
   7 -12   2   16.32    0.92
  -7  12  -2   16.57    0.56
  -7  12  -2   17.32    0.55
  -7  12  -2   16.60    0.55
  -7  12  -2   17.02    0.60
  -7  12  -2   17.30    0.57
  -7  12  -2   16.61    0.57
  -7  12  -2   17.42    0.59
   7 -12   1   14.29    0.73
   7 -12   1   13.60    0.56
   7 -12   1   13.90    0.85
  -7  12  -1   13.69    0.48
  -7  12  -1   13.15    0.51
  -7  12  -1   13.29    0.49
  -7  12  -1   12.65    0.45
  -7  12  -1   12.76    0.47
  -7  12  -1   13.63    0.46
   7 -12   0   76.90    2.47
   7 -12   0   76.61    2.73
   7 -12   0   75.97    2.91
  -7  12   0   76.12    2.35
  -7  12   0   74.15    2.37
  -7  12   0   78.10    2.38
  -7  12   0   74.10    2.40
  -7  12   0   73.85    2.34
   7 -12  -1   12.57    0.70
   7 -12  -1   13.29    0.54
   7 -12  -1   13.11    0.44
  -7  12   1   12.97    0.43
  -7  12   1   10.88    0.47
  -7  12   1   13.16    0.45
  -7  12   1   13.83    0.47
   7 -12  -2   15.99    0.54
   7 -12  -2   16.65    0.58
  -7  12   2   16.80    0.54
  -7  12   2   16.31    0.57
  -7  12   2   16.34    0.55
   7 -12  -3   19.76    0.64
   7 -12  -3   20.07    0.67
  -7  12   3   19.51    0.65
  -7  12   3   19.03    0.67
  -7  12   3   20.56    0.66
   7 -12  -4    0.32    0.04
  -7  12   4    0.30    0.04
  -7  12   4    0.29    0.04
   6 -12   5    3.56    0.17
  -6  12  -5    3.59    0.13
   6 -12   4    1.14    0.07
   6 -12   4    1.20    0.17
   6 -12   4    1.01    0.12
  -6  12  -4    1.27    0.08
  -6  12  -4    1.18    0.08
  -6  12  -4    1.11    0.07
  -6  12  -4    1.18    0.06
  -6  12  -4    1.25    0.07
  -6  12  -4    1.17    0.07
  -6  12  -4    1.28    0.07
   6 -12   3    0.19    0.12
   6 -12   3    0.28    0.12
  -6  12  -3    0.23    0.03
  -6  12  -3    0.24    0.05
  -6  12  -3    0.23    0.04
  -6  12  -3    0.25    0.04
  -6  12  -3    0.20    0.04
  -6  12  -3    0.23    0.05
   6 -12   2    1.55    0.22
   6 -12   2    1.53    0.25
  -6  12  -2    1.36    0.08
  -6  12  -2    1.37    0.09
  -6  12  -2    1.49    0.10
  -6  12  -2    1.45    0.11
  -6  12  -2    1.53    0.09
  -6  12  -2    1.66    0.10
  -6  12  -2    1.38    0.11
   6 -12   1   32.17    1.26
   6 -12   1   32.11    1.43
   6 -12   1   25.86    1.06
  -6  12  -1   30.35    0.98
  -6  12  -1   28.66    0.95
  -6  12  -1   29.72    0.96
  -6  12  -1   28.40    0.94
  -6  12  -1   26.91    1.00
   6 -12   0   13.82    0.85
   6 -12   0   14.62    0.75
  -6  12   0   12.84    0.66
   6 -12  -1   31.51    1.00
   6 -12  -1   29.94    1.09
  -6  12   1   30.59    0.99
  -6  12   1   31.69    1.00
  -6  12   1   31.34    1.01
   6 -12  -2    1.47    0.10
   6 -12  -2    1.41    0.09
   6 -12  -2    1.18    0.17
  -6  12   2    1.43    0.08
  -6  12   2    1.50    0.10
  -6  12   2    1.40    0.09
  -6  12   2    1.50    0.10
   6 -12  -3    0.22    0.04
   6 -12  -3    0.24    0.04
  -6  12   3    0.18    0.05
  -6  12   3    0.24    0.04
  -6  12   3    0.26    0.04
   6 -12  -4    1.26    0.07
   6 -12  -4    1.24    0.08
  -6  12   4    1.27    0.09
   6 -12  -5    3.41    0.13
  -6  12   5    3.25    0.13
   5 -12   5    1.27    0.11
   5 -12   5    0.97    0.06
  -5  12  -5    1.05    0.06
  -5  12  -5    1.03    0.05
  -5  12  -5    0.97    0.05
  -5  12  -5    0.96    0.06
  -5  12  -5    0.98    0.06
  -5  12  -5    1.00    0.06
   5 -12   4    0.66    0.16
   5 -12   4    0.76    0.07
   5 -12   4    0.86    0.16
   5 -12   4    0.66    0.11
  -5  12  -4    0.88    0.07
  -5  12  -4    0.80    0.06
  -5  12  -4    0.81    0.07
  -5  12  -4    0.82    0.06
  -5  12  -4    0.94    0.07
  -5  12  -4    0.79    0.05
  -5  12  -4    0.83    0.06
   5 -12   3    6.85    0.38
   5 -12   3    7.91    0.59
   5 -12   3    9.35    0.55
  -5  12  -3    8.39    0.29
  -5  12  -3    8.15    0.31
  -5  12  -3    8.00    0.31
  -5  12  -3    7.62    0.29
  -5  12  -3    8.08    0.30
  -5  12  -3    8.19    0.33
  -5  12  -3    7.81    0.31
   5 -12   2   27.18    1.16
   5 -12   2   26.75    1.28
   5 -12   1   66.94    2.59
   5 -12   1   69.17    2.43
  -5  12  -1   67.77    2.38
   5 -12   0    0.47    0.13
  -5  12   0    0.59    0.14
  -5  12   1   63.22    2.22
   5 -12  -2   25.58    1.05
   5 -12  -3    7.92    0.29
   5 -12  -3    7.98    0.47
   5 -12  -3    7.73    0.32
  -5  12   3    8.10    0.32
  -5  12   3    8.31    0.31
  -5  12   3    7.91    0.30
   5 -12  -4    0.83    0.06
   5 -12  -4    0.85    0.07
  -5  12   4    0.90    0.08
   5 -12  -5    0.97    0.05
   5 -12  -5    0.93    0.06
  -5  12   5    0.89    0.06
  -5  12   5    1.03    0.06
   4 -12   5    5.95    0.23
   4 -12   5    6.81    0.29
   4 -12   5    5.82    0.22
  -4  12  -5    5.94    0.22
  -4  12  -5    5.79    0.22
  -4  12  -5    6.20    0.23
  -4  12  -5    6.03    0.23
  -4  12  -5    6.81    0.26
  -4  12  -5    5.98    0.21
[truncated: 181,264 more chars]
